# Supplementary material for: LncRNA-mediated early regulatory networks in sugar beet (Beta vulgaris L.) response to low nitrogen
Source: BMC Genomics. 2025 Nov 14;26:1112. doi: 10.1186/s12864-025-12301-6 (PMC12717752; doi:10.1186/s12864-025-12301-6)
Supplement: Supplementary file 2 — Supplementary Material 2. [file 12864_2025_12301_MOESM2_ESM.xlsx]

## Sheet: Table S1
Supplementary Table 1 Primers used for qRT-PCR
Transcript_id	Gene_id	Forward primer (5'-3')	Reverse primer (5'-3')
XR_791134.2	104901042	GGGAGCATGGTGTATGCATTG	TCGGGTGGGGACATCAAATG
LNC_1349	XLOC_005169	ATGTTAGCCTGAACACCGCT	CCACTTCATTCAAATGGCCAAG
LNC_011412	XLOC_041985	CCCTCGCTTTTGGCATAGTG	CAGGCACAACGACGCAATTAT
XR_791661.2	104904806	AAGGCGGTTGCTTTTCTACC	TAGCTCAACAAGGCCTTCGAC
LNC_020853	XLOC_074946	TTTGCCTACTCAACAAAGTATGCG	GACTTAATTAGTCGGTCGAAATTCT
LNC_4755	XLOC_017671	TGTGCAAAACCCAACTTGCAT	CCATGCACCTAAGAAATGGTCC
XR_790190.2	104894159	CAATGGGTGCCATATCCCCT	ACCTCTGTGGCCAAGACAAG
BvU6 (Reference gene)	104889418	TGATGACCGTCCACTTTGGG	CGTCACCTGAGGCATACTCC
BvGAPDH (Reference gene)	104893518	GCTTTGAACGACCACTTCGC	ACGCCGAGAGCAACTTGAAC

## Sheet: Table S2
Supplementary Table 2 List of lncRNAs FPKM from the two treatment groups.
Group	CV—A			CV—B			LN—A			LN—B
Sample	CV—A1	CV—A2	CV—A3	CV—B1	CV—B2	CV—B3	LN—A1	LN—A2	LN—A3	LN—B1	LN—B2	LN—B3
LNC_019099	0	0	0	0.303573	0	0.068114	0	0	0.087056	0	0	0
LNC_015028	0.402177	0.075295	0.695481	0	0	0	0.895422	1.08149	0.325795	0	0.067305	0
LNC_015029	0	0	0	0	0	0.285651	0	0	0	0	0	0
LNC_015026	0.11464	0	0	0.440262	0.464445	0.607344	0	0.105437	0	0.397718	0.25792	0.416376
LNC_015027	0.109205	0	0.199643	0	0	0	0.310558	1.09871	0.209604	0	0.085592	0
LNC_015024	0.186398	0.326118	0.188156	0.131824	0.128781	0.081414	0.575253	0.484896	0.529281	0.099727	0.190091	0.171782
LNC_015025	0.422705	0.281817	0.563388	0.325514	0.493655	0.239878	0.623961	0.684966	1.08422	0.374986	0.228901	0.396716
LNC_015022	0	0	0	0	0	0.328238	0	0.08325	0	0	0	0.225001
LNC_015023	0.209116	0	0.241483	0	0.268384	0.026906	0.166753	0.192328	0	0.322676	0.023256	0
LNC_015020	0.76547	0	0.320479	0.254776	0.312848	0.24879	0.372013	0.49062	0.075138	0.185055	0.067642	0.135264
LNC_015021	0	0.196774	0	0.861725	0.608137	0.635136	0	0	0.609921	1.47245	1.36817	1.05365
LNC_003902	0	0.079508	0	0	0	0	0	0	0	0	0	0.657643
LNC_003903	0.266595	0.075454	0.161917	0.124954	0.035356	0	0.50799	0.473542	0.215358	0	0.28213	0.097507
LNC_003900	0.123527	0	0.391922	0.131432	0	0.008183	0.120734	0.250317	0.318883	0	0	0.1
LNC_003901	0	0.221806	0.141951	0.233859	0.06768	0	0.265287	0.09997	0.504749	0.024027	0.290509	0.058715
LNC_003906	0	0	0.438241	0	0	0	0.023031	0	0	0.031318	0	0
LNC_003907	0	0	0	0.076935	0.360828	0.540217	0	0	0	0	0.084596	0
LNC_003904	0.172371	0.148213	0.244846	0.074472	0.071671	0	0.142534	0.135764	0.427472	0.167455	0.04436	0.037709
LNC_003905	0	0	0.198312	0.115358	0.069611	0.469102	0	0	0.105861	0.840295	0.515867	0.525415
LNC_008011	0	0	0	0	0	0	0	0	0	0	0.441929	0
LNC_008010	0	0	0	0	0.268384	0	0	0	0	0	0	0
LNC_003908	0.639018	0.596602	1.28789	0.191659	0.203927	0.071414	0.943464	0.952321	1.47935	0.085242	0.110061	0.108674
LNC_003909	0	0.091179	0	0.323433	0.176833	0.075161	0	0	0	0	0	0.05986
LNC_008015	0	0	0	0	0	0	0	0	0	0	0	0.351924
LNC_008014	0.144965	0.166777	0.066599	137.863	173.192	77.3378	0.696418	0.562939	0.210666	96.1119	134.889	110.166
LNC_008017	0	0.379002	0	0	0	0	0	0	0	0	0	0
LNC_008016	0.352661	0.542589	0.27719	0	0	0	0.097548	0.046376	0.293632	0	0	0
LNC_017558	0.099411	0	0.199811	0.429695	0.201232	0.187673	0.508955	0.177198	0.353451	0.1528	0.111873	0.09839
LNC_017559	0.64741	0.284331	0.187426	2.40061	2.26957	3.37865	0.907855	0.484555	0.539682	2.72512	2.32378	2.56819
LNC_016705	1.80976	0.703089	1.60116	1.10668	1.43446	1.24312	0.98195	1.54305	1.85368	0.534958	0.721444	0.985561
LNC_019098	0	0.086426	0.441223	0.170648	0.186599	0.196914	0.277971	0.181003	0.534157	0.018321	0.281806	0.319559
LNC_000256	0	0	0	0	0.27159	0	0	0	0	0	0	0
LNC_013113	4.06718	1.58961	0.77186	122.136	58.1611	28.902	0.612726	0.908786	0.239624	42.5974	36.388	54.9836
LNC_012926	0	0	0	0	0.298911	0	0	0	0	0	0	0
LNC_017550	0	0	0	0.171478	0	0.044971	0.17986	0	0	0	0.369269	0.059351
LNC_017551	0.216144	0.092256	0.047209	0.215561	0.388762	0.28175	0.099239	0.190245	0.462104	0.238351	0.192895	0.269067
LNC_017552	0	0	0	0	0	0	0	0	0	0	0	0.343663
LNC_017553	0	0	0	0	0	0	0	0	0	0	0.380849	0
LNC_017554	0	0	0	0	0	0.302531	0	0	0	0	0	0
LNC_017555	0	0	0	0.337633	0	0	0	0	0	0	0	0
LNC_017489	0	0	0	0	0	0.326259	0	0	0	0	0	0
LNC_017557	1.77357	1.35986	1.78978	0.365548	0.212586	0.431604	1.2285	0.719056	1.39262	0.322679	0.354024	0.515379
LNC_018212	0.193539	0.115442	0.177584	0.248891	0.264835	0.266866	0.339097	0.248483	0.518754	0.252308	0.11799	0.031671
LNC_014199	0.189245	0.364858	0.136424	0.208257	0.221648	0.193627	0.19439	0.183202	0.434525	0.164729	0.608708	0.346219
LNC_014198	0	0	0.093001	0.064869	0.06529	0.513071	0.209513	0.09484	0.086464	0.156995	0	0.225562
LNC_014195	0.162425	0.268362	0.38142	0.400843	0.488525	0.197154	0.277682	0.192261	0.356076	0.383388	0.224392	0.085493
LNC_014194	0.099956	0.059815	0.122129	0	0.033681	0	0.831529	1.3088	0.193465	0.167649	0.092768	0.074113
LNC_014197	0	0	0	0.135604	0.276308	0.226201	0	0	0.379153	0.305379	0.31867	0.159347
LNC_014196	0.422778	0.428416	0.755802	0.824019	0.584541	0.476302	1.14053	0.900951	1.61434	0.470482	0.254504	0.316267
LNC_014191	0.449345	0	0.186822	0	0.013019	0	0	0	0.332878	0.133338	0	0
LNC_014190	0	0	0	0	0.282826	0	0	0	0.059101	0	0.301677	0
LNC_014193	0	0	0	0.690992	0.587884	0.283894	0	0	0	0.659546	0.269479	0.192816
LNC_014192	2.30009	3.08396	4.82882	11.1505	5.74187	2.71544	6.12994	6.86141	6.37622	1.19244	1.41121	1.37458
LNC_012690	0	0	0.661195	0	0	0	0	0.263856	1.13975	0	0	0
LNC_012691	0.080959	0.25338	0.400232	0.170851	0.134297	0.109831	0.580507	0.598321	0.647851	0.12482	0.287043	0.340073
LNC_012692	0.305496	0.406086	0.427929	0	0.046734	0	0.081996	0.290409	0.468685	0.040127	0.049729	0
LNC_009930	0.762787	0.811054	1.3466	0.062612	0.057791	0.068126	0.746605	0.991197	1.37796	0	0	0.058136
LNC_012694	0	0	0	0	0	0	0	0	0	0	0	0.31017
LNC_012695	0	0.431022	0	0	0	0	0	0	0	0	0	0
LNC_012696	0	0	0	0	0.279072	0	0	0	0	0.151546	0	0
LNC_012697	0	0	0	0	0	0	0.504399	0	0	0.021821	0	0
LNC_012698	0	0	0	0	0.045703	0.289377	0	0	0	0.047256	0	0
LNC_012699	0.113647	0.334202	0.270446	0.215261	0.114107	0.050514	0.273369	0.244038	0.678382	0.279974	0.046695	0.130464
LNC_017794	1.34787	1.21349	1.43144	2.52464	0.900379	1.70244	2.22182	1.27998	2.25254	2.98848	2.21414	3.52618
LNC_015700	0	0.512205	0.703354	0	0	0	0.465001	0.009883	0.077083	0	0	0
LNC_009715	0	0	0.158478	0.159664	0.20949	0.159128	0.506114	0.146989	0.316176	0.14148	0.151542	0
LNC_000109	1.65462	2.1631	3.28099	3.90755	3.98706	3.96809	2.77093	3.7595	6.03114	1.93607	1.70172	3.01395
LNC_000108	0.094168	0.059092	0.294852	0.196527	0.030377	0.145295	0.313914	0.030785	0.661198	0	0.100442	0.17237
LNC_009714	0.068316	0	0	0.082425	0	0.079613	0	0	0	0.090362	0.461036	0.263848
LNC_000103	0	0	0	0	0.42331	0	0	0	0	0.100194	0	0
LNC_000102	0.180381	0.158624	0.333518	0.086615	0.157852	0.144225	0.136935	0.272575	0.238717	0.031701	0.195838	0
LNC_000101	0.384958	0.667715	0.523256	0.482223	0.291406	0.290573	0.663187	0.53349	1.10675	0.250581	0.188536	0.179532
LNC_000100	0	0.241912	0.550827	0.268345	0.207637	0.153874	0.074135	0	0.185212	0	0.186718	0.232142
LNC_000107	0	0	0	0	0.108917	0	0	0	0	0.4568	0	0
LNC_000106	0.233713	0.146431	0.392809	0.311264	0.411932	0.104657	0.428778	0.512908	0.676455	0.178705	0.071899	0.087245
LNC_000105	0	0	0	0	0.269531	0	0.162085	0.09788	0	0	0	0
LNC_000104	0	0	0	0	0	0.092956	0.13188	0	0.665324	0	0.300956	0.102235
LNC_008019	0	0.28364	0	0	0	0.10735	0.913803	0.588115	0.40005	0	0	0.180246
LNC_009716	0	0	0	0.307621	0	0	0	0	0	0.084254	0.083857	0
LNC_012713	0.267467	0.30735	0.157219	0.709541	0.901872	1.22948	0.82039	0.785844	1.13659	0.839251	0.59135	0.70865
LNC_008018	0	0	0.427807	0	0	0	0	0	0	0	0	0
LNC_009711	0	0	0	0.413233	0.248743	0.234858	0.41479	0.459591	0	0.210218	0.094502	0.21646
LNC_014041	0	0	0	0.380427	0	0.011419	0	0	0	0.116159	0	0
LNC_019269	0.059825	0	0	0.300934	0.137109	0.087778	0.201853	0	0	0	0	0
LNC_009710	0.447975	0	0.033781	0	0.067942	0.092327	0	0	0.132164	0	0.07379	0
LNC_016533	0	0	0.05438	0	0.313783	0	0	0.06837	0	0.014462	0	0
LNC_014040	0	0	0	0	0.266119	0.121693	0	0	0	0	0	0
LNC_009713	0	0	0	0.04457	0	0	0	0	0	0.145913	0.139587	0.499092
LNC_014047	2.99426	2.81479	4.0671	0.782655	0.441656	0.231528	3.22676	2.93972	8.42275	0.661326	0.762556	1.32467
LNC_017285	0.498716	0.31895	0.878073	2.25214	4.13347	2.67851	1.30413	0.539151	1.09193	2.79808	2.58532	2.84491
LNC_009712	0	0	0	0	0.382708	0	0	0	0	0	0	0
LNC_011034	0	0	0	0.100237	0.173938	0.298461	0	0	0	0.340039	0.087527	0.161938
LNC_015367	0	0	0	0	0.297501	0	0	0	0	0	0	0
LNC_013170	0	0	0	0	0	0	0	0	0	0	0.411062	0
LNC_014045	0	0	0	0	0	0	0	0	0.427345	0	0	0
LNC_011036	0	0	0	0	0	0	0	0	0	0	0	0.680932
LNC_019207	0.436821	0	0	0.159151	0.573765	0.410844	0	0	0	0.692757	0.979541	0.931947
LNC_014519	0.427325	0	0	0	0	0	0	0	0	0	0	0
LNC_019468	0	0.389055	0	0	0	0.118034	0.417246	0.162474	1.24998	0.067014	0	0.128079
LNC_018467	0	24.1254	14.8537	0	0	0	0	0	0	0.468532	0.184718	0
LNC_012153	0	0	0.442559	0	0	0	0	0	0	0	0	0.058897
LNC_014518	0.667091	0	0	0	0	0	0	0	0	0	0	0
LNC_019462	0	0	0	0	0	0	0.094878	0	0	0	0.37356	0
LNC_008446	0	0	0	0	0.281564	0	0	0	0	0	0	0
LNC_019460	0	0	0	0	0	0	0	0	0	0	0	0.355341
LNC_019461	0.250509	0.430004	0.097539	0.125941	0.230448	0.328893	0.239984	0.432639	0.334042	0.251852	0.628489	0.155077
LNC_019466	0.638549	0	0	0	0	0	0	0	5.21671	0	0	0
LNC_008013	0	0.050857	0	18.3948	31.4997	12.1705	0	0.203591	0.110211	24.1623	31.3916	34.2272
LNC_019464	0	0.094946	0.11599	0.16735	0	0.015624	0.485431	0.203591	0	0.157235	0	0.337362
LNC_008999	0	0.106294	0	0.297059	0	0	0	0	0	0	0	0
LNC_011259	0.315513	0.059644	0.439726	0.332999	0.142372	0.259246	0.711229	0.568395	0.832078	0.048099	0	0.049891
LNC_011258	0.58565	0.117044	0.262071	0.39214	0.20349	0.319225	1.42403	0.150666	1.0072	0.441216	0.142263	0.017814
LNC_008012	0	0	0	8.27228	8.87721	2.89207	0.135281	0	0	5.23613	14.8435	14.0426
LNC_011251	0.054755	0.146856	0.262678	0.106039	0.070273	0.120383	0.012777	0.35481	0.348367	0.042244	0.065243	0.08156
LNC_011250	0.738875	0.60296	0.587961	0.299721	0.25794	0.265371	1.11637	0.472972	1.56416	0.333018	0.368486	0.232261
LNC_011253	0	0	0	0	0	0	0	0	0	0	0.544703	0
LNC_011252	0	0	0	0	0	0	0.444063	0	0	0	0	0
LNC_011255	0.181963	0	0	0	0	0.155643	0.041641	0.163346	0.18464	0.433027	0	0.142271
LNC_011254	0.095981	0	0.144371	1.02057	0.450751	0.325707	0.123053	0.149114	0.395633	0.325909	0.218365	0.29694
LNC_011257	0.081543	0.082635	0	0	0	0	0.415975	0	0	0	0	0
LNC_011256	0	0.228379	0.117018	0	0	0	0.430777	0.103792	0	0	0	0
LNC_010029	0	0	0	0	0	0.565205	0	0	0	0	0	0
LNC_010028	0.223837	0.27307	0.205068	0	0	0	0.439874	0.063069	0	0	0	0
LNC_019181	0	0	0	0	0	0	0	0	0	0	0.125656	0.314164
LNC_012152	0	0	0	0	0	0	0	0	0.400313	0	0	0.15096
LNC_020636	0	0.946038	0	0.110691	0.363488	0.107697	0.191119	0	0.038541	0.841826	0.313623	0.014806
LNC_010021	0.470308	0.549262	0.31418	1.09132	0.794637	1.12326	0.575222	0.404885	0.578128	0.842118	1.1821	0.97172
LNC_010020	0	0	0	0	0	0	0	0	0	0	0.469599	0
LNC_010023	0.473472	0.309614	0.414732	1.62937	0.848885	1.49984	0.791142	0.822759	0.55127	1.34986	0.761577	1.3777
LNC_010022	0.005239	0	0.470824	0.428158	0.175911	0.754269	0	0	0.379471	0.561508	0.154868	0.233264
LNC_010025	0.156527	0	0.371601	0.200863	1.31214	0.475054	0.137207	0.129582	0.478828	0.939796	0.866298	0.30331
LNC_008448	0	0	0.122471	0.901966	2.11763	1.77104	0	0	0	1.34383	0.58133	0.40038
LNC_010027	0	0	0	0	0	0	0	0	0	0.325445	0	0
LNC_010026	1.5703	1.10751	0.724624	3.72737	3.69826	3.95229	2.19771	1.51534	1.84232	4.36303	2.98399	3.36794
LNC_012794	0.130164	0.043898	0.173427	0	0	0	0.26203	0.525686	0.289478	0	0	0
LNC_004275	0	0	0.260404	0.066114	0.142095	0	0.063448	0.090529	0.431183	0	0	0
LNC_008449	0	0	0	0	0.263892	0	0	0	0	0	0	0
LNC_007218	0.30804	0.160706	0.44906	0.182047	0.062174	0.100569	0.569488	0.367471	0.863206	0.064348	0.123649	0.102593
LNC_016159	0	0	0	0	0	0.41598	0.024262	0	0	0	0.046085	0.110309
LNC_004274	0	0	0	2.13102	1.14265	0.469513	0.018552	0	0	1.07504	0.407974	0.757097
LNC_020633	5.26577	9.0048	8.24085	2.23009	1.53737	2.73928	4.9641	4.63653	7.03775	2.15858	2.43399	1.85353
LNC_014301	0	0	0	0	0	0	0	0	0	0	0.354882	0
LNC_007219	0.492208	0.150283	0.297059	0.391811	0.523069	0.544745	0	0.304956	0	1.37789	0.887809	0.458962
LNC_010203	0.122125	0	0	0	0	0	0	0	0.103498	0.29677	0	0.326787
LNC_012151	0	0	0	0	0.362473	0.286033	0	0	0	0.116213	0	0
LNC_010202	0	0	0	0.290818	0	0	0	0	0	0.142843	0	0
LNC_010205	0.049541	0.232302	0.170997	0.209491	0.261126	0.211137	0.343173	0.350765	0.145916	0.610726	0.154248	0.201768
LNC_020630	0.080454	0	0.220623	2.70683	0.972218	1.95965	0	0	0.867377	0.294144	1.28108	0.881263
LNC_016317	0	0	0	5.39353	2.87267	0.489757	0	0	0	0.346714	0.215563	0.819934
LNC_018136	0	0	0	0.186347	0.207079	0.436012	0.174798	0	0.114022	0.424907	0.183101	0
LNC_010204	0	0	0	1.27638	0.802286	0.564761	0.453656	0.080712	0.079779	1.51181	1.5333	1.97657
LNC_014854	0	0	0	0.058168	0	0.28202	0	0	0	0	0	0
LNC_009135	0	0.4015	0	0	0	0	0	0	0	0	0	0
LNC_014856	0	0	0	0	0	0	0	0	0.398638	0	0	0
LNC_014857	0.101871	0.158942	0.045441	0	0.032947	0.168875	0	0	0.474002	0	0	0
LNC_014850	0.802734	0.771014	1.48194	0	0.0144	0	1.01045	1.33603	1.82443	0.017312	0	0.049914
LNC_010207	0	0	0	0	0	0.311013	0	0	0	0	0	0
LNC_014852	0	0	0	0	0	0	0.45838	0	0	0	0	0
LNC_009134	0	0	0	0	0.463752	0	0	0	0	0	0	0.142334
LNC_007212	0	0.100746	0	0.482494	0.759442	0	0	0	0	0.134546	0.273771	0.308428
LNC_010206	0	0	0	0	0	0.086016	0	0	0	0	0.156038	0.465255
LNC_014858	0.173887	0.140757	0.319863	0.544992	0	0.202277	0.434358	0	1.06384	0.159489	0.127753	0
LNC_009137	0	0	0	0	0	0	0	0	0	0	0	0.307564
LNC_007213	0	0	0	0	0	0.305691	0	0	0	0	0	0
LNC_012150	0	0	0	0	0.310691	0.327866	0	0	0	0	0	0
LNC_010209	0	0	0	0	0	0	0	0	0	0	0.502623	0
LNC_009136	0	0	0	0	0	0	0	0	0	0	0	0.350576
LNC_007379	1.13655	0.875377	2.03861	1.51405	1.01859	0.774462	1.82527	1.03168	3.22001	0.845912	0.584688	0.740393
LNC_007378	0.22176	0.402481	0	1.43962	1.01807	1.12879	0.048275	0	0	1.52924	3.6706	1.464
LNC_010208	0.192846	0.254426	0.680988	0.512164	0.467409	0.198102	1.00943	0.731233	0.90891	0.357596	0.293702	0.445739
LNC_007375	0	0	0	0	0	0.27732	0	0	0	0	0	0
LNC_007374	0	0.385651	0	0	0	0	0	0	0	0	0	0
LNC_007377	0	0	0	0	0.336674	0	0	0	0	0	0	0
LNC_007376	0	0	0	0	0	0	0	0	0	0.005442	1.14434	0
LNC_007371	0	0	0	0.006141	0	0.379601	0	0	0	0.092263	0	0
LNC_007370	0.185147	0.166761	0	0.254583	0	0	0	0.702038	0.193469	0.142361	0.149567	0
LNC_007373	0	0.396075	0	0	0	0	0	0	0	0	0	0.007694
LNC_007372	0	0	0	0	0	0	0	0	0.01384	0	0.358138	0
LNC_000819	0	0	0	0	0	0.442238	0	0	0	0	0	0
LNC_000818	0.066951	0.17969	0.242958	0	0	0	0.610426	0.935922	0.58454	0	0	0
LNC_001432	0.073456	0	0	3.42556	0.635417	0.45764	0	0	0	0.169831	0.116119	0.598877
LNC_001433	0	0.38735	0	0	0	0	0	0	0	0	0	0
LNC_001434	0	0	0	0	0	0	0	0	0	0.332582	0	0
LNC_001435	0.486558	0.580386	0	0	0	0	0.096608	0	0.159315	0	0	0
LNC_001436	0.752257	1.15749	2.6403	0	0	0.045681	2.86595	1.36648	4.6264	0.324237	0.096609	0.163114
LNC_001437	0.214408	0.650896	0.206437	0.081075	0.100225	0.204528	0.451532	0.332611	0.960227	0.162553	0.230952	0.044864
LNC_000811	0.30407	0.285054	0.15235	0.238143	0.11984	0.100206	0.469108	0.401127	0.514939	0.15438	0.224432	0.082241
LNC_000810	0	0.076368	0.403214	0.10325	0.099386	0	0.538888	0.087923	0.507155	0.072772	0.057057	0.084934
LNC_000813	0	0.437455	0	0	0	0	0	0	0	0	0	0
LNC_000812	0	0	0	0	0	0	0	0.428112	0	0	0.025538	0.019383
LNC_000815	0	0	0.484985	0	0	0	0.225484	0	0.331946	0.051631	0.133946	0.093547
LNC_000814	0.508099	0	0.589759	0	0	0	0.236888	0.486953	0.31788	0.005728	0.022719	0
LNC_000817	2.18156	2.81437	7.05556	0.814331	1.47768	0.724509	8.30443	6.52408	7.89061	0.878561	0.646425	1.1138
LNC_000816	0	0	0	2.39002	3.01751	1.84184	0	0	0	0.191495	0.286463	0.263715
LNC_006112	0	0	0	0	0	0	0.097548	0.189289	0	0	0.358646	0.03781
LNC_018629	0	0	0	0	0	0	0.597635	0	0	0	0	0
LNC_019090	0	0.064653	0.132117	0	0	0.142191	0.482083	0.180161	0.094581	0	0	0
LNC_017556	0	0	0	0	0	0	0	0	0.451538	0	0	0
LNC_011648	0	0.066817	0	0	0	0	0	0	0	0	0.448702	0
LNC_006113	0	0	0	0.065087	0	0	0	0	0	0	0.626742	0.19979
LNC_011646	0.551879	0.627436	0.225671	2.20016	2.54311	2.62324	0.926909	0.500637	0.858115	2.07322	1.87426	1.83351
LNC_011647	0.045168	0.24245	0.412314	0	0	0	0.172999	0.292755	0.521032	0	0	0
LNC_011644	0.167436	0.221194	0.150242	0.058563	0	0	0.473472	0.539499	0.304045	0	0	0
LNC_011645	0	0	0	0.46753	0.307016	0.084784	0	0	0.308488	0	0	0
LNC_011642	0	0	0	0.11384	0.344397	0.072979	0	0	0	0.332582	0	0
LNC_006110	0	0	0	0.471967	0.841417	0.297327	0	0.104584	0	0.237326	0.200087	0.548027
LNC_011640	0	0.076483	0.16394	0	0	0	0	0	0.434067	0	0.07171	0.133577
LNC_011641	0	0	0	0	0	0	0	0	0	0	0	0.328252
LNC_004482	0	0	0	0	0	0	0	0	0	0	0	0.358824
LNC_004483	0	0	0	0	0	0	0	0	0	0	0.386505	0
LNC_004480	0.20414	0.448192	0.182641	0.598083	0.81726	0.968686	0.761884	0.429237	0.599276	1.40866	1.37983	0.754573
LNC_004481	0	0.030923	0	0	0.287867	0.03511	0	0	0.058272	0.130439	0.154596	0
LNC_004486	0	0.030814	0	0.092533	0.304203	0.088485	0.803297	0.18345	0.804144	0.08279	0.034792	0.032512
LNC_004487	0.437814	0.332619	0	1.39933	1.42163	1.17752	0	0.138812	0.410931	0.824159	0.527986	0.713517
LNC_004484	0	0	0.65417	0	0	0	0	0	0	0	0	0
LNC_004485	0	0	0.120466	0.171464	0	0	0.12304	0.416436	0.118371	0	0	0.137528
LNC_020515	0.114109	0.106709	0	0.333754	1.51986	0.079696	0	0.883174	2.63508	0.631907	0.940237	0.880949
LNC_006116	0	0	0	3.70077	2.47056	0	0	0	0	0	0	0.189142
LNC_004488	0.648291	0.023597	3.05226	0.019552	0.017817	0	6.64167	2.19266	1.00703	0.021421	0	0.020333
LNC_004489	0	0	0	0	0	0	0	0	0	0	0.415288	0
LNC_012156	0	0.459557	0	0.301458	0.164818	0.289881	0	0	0.082992	0.066053	0.473795	0.637632
LNC_013893	0.728837	1.19861	2.07119	1.33005	1.74914	1.82255	2.3019	2.4214	4.11772	1.14857	1.04328	1.40784
LNC_006117	0	0	0	0	1.17871	0	0	0	0	0	0	0.557686
LNC_006035	0	0.180923	0	2.22883	1.0183	0.136948	0	0	0.191464	0.231959	0.240434	0.372528
LNC_018220	0.118441	0.107497	0.314783	0.325695	0.240975	0.16868	0.359126	0.185834	0.768187	0.115358	0.224263	0.049493
LNC_020070	0	0	0	0	0.127642	0	0	0	0	0	0.371781	0
LNC_006114	1.51658	0.858601	1.23792	0.810166	0.828525	0.397765	4.42834	4.0096	4.51865	1.53208	0.647617	1.93839
LNC_006034	0	0.399798	0	0	0	0	0.105885	0.042923	0.245138	0.129876	0.047372	0.087143
LNC_018227	0	0	0	1.02185	0.540615	0.863432	0	0	0	0	0	0
LNC_006115	0	0	0	1.83808	1.37791	0.778378	0	0	0	1.62216	1.53279	1.85024
LNC_006037	0.11196	0.197638	0.201246	0	0.197215	0.075818	0.519056	0.105064	0.10926	0.130439	0	0.142707
LNC_018226	0.549184	0.825719	1.37021	1.58925	1.86255	1.97765	2.03875	3.33644	3.6151	1.55752	0.820012	1.67992
LNC_016434	0	0	0	0	0	0	0	0	0	0	0	0.34832
LNC_012874	0	0.099467	0.101628	0.066292	0.202624	0.073283	0.160226	0	0.536009	0	0.220798	0.163403
LNC_006036	0	0	0	0	0	0	0	0	0	0	0.427413	0
LNC_018225	0	0	0	0	0.271855	0	0	0	0	0	0	0.315518
LNC_016435	0	0	0	0	0.263892	0.121603	0	0	0	0	0	0.18836
LNC_006031	0	0	0	0	0.136195	0.428279	0	0	0	0	0.080903	0
LNC_012155	0	0.194737	0.397937	0.231755	0.390165	0.018738	0.301285	0.101108	0	0	0.332342	0
LNC_018224	0	0	0	0	0	0	0	0	0	0	0	0.328252
LNC_016436	0	0	0	0	0	0.288512	0	0	0	0	0	0
LNC_017494	0	0	0	0	0	0.07504	0	0.083832	0	0	0.563868	0
LNC_006030	0	0	0	0	0	0.101527	0	0	0.403705	0	0	0
LNC_016437	1.46718	1.83775	0.53479	3.1701	2.65617	3.74159	0.493272	0.88562	1.23122	4.67781	6.49996	3.91694
LNC_006033	0	0.377916	0	0	0	0	0	0	0	0	0	0
LNC_005035	0	0	0	0	0	0	0	0	0	0	0	0.318262
LNC_016430	2.55085	4.06722	2.80924	3.82628	5.19599	3.8956	6.6097	6.3573	10.7684	3.23846	2.46178	4.26671
LNC_006032	0	0	0	0	0	0	0.453973	0	0	0.175597	0	0
LNC_016431	0.08597	0	0.102476	0.122312	0	0.004524	0.829858	0.16244	0.168926	0	0	0
LNC_007599	0	0	0	0.02208	0	0	0	0	0	0.075533	0	0.428907
LNC_007036	0	0	0	0	0	0	0	0	0.010093	0	0	0.31017
LNC_013030	0	0	0	0.383107	0	0	0	0	0	0	0	0
LNC_017315	0	0	0	0	0	0	0	0	0	0	0.325309	0
LNC_017312	0	0.1961	0.044391	0.289668	0.466937	0.362507	0.106757	0.05179	0.0206	0.284724	0.311443	0.358346
LNC_013112	0	0	0.185562	0.110207	0.367809	0.022065	0.032961	0.119542	0.452487	0.116925	0	0
LNC_017310	0.618273	0	0.218891	0	0	0	0	0.071802	0.144388	0	0	0
LNC_007037	0	0.106069	0.340301	0.013819	0.029491	0.432187	0.18028	0	0.581545	0.209905	0.053953	0.08883
LNC_007591	0	0	0	0.302248	0.193709	0	0	0	0	0.09658	0.129555	0
LNC_007590	0	0.087483	0.048755	1.39986	0.465916	0.364212	0.073873	0.052575	0.09561	0.607673	0.481331	0.683096
LNC_007593	0	0	0	0	0	0.320459	0	0	0	0.153855	0	0
LNC_007592	0.259706	0.055331	0.194562	0.203187	0.037789	0.099738	0.518635	0.212409	0.543006	0.047993	0	0.138742
LNC_007595	0	0	0	0	0	0	0	0	0	0	0.344479	0
LNC_007034	0	0	0	0.257191	0.019386	0	0	0.560709	0.359882	0.181285	0	0.1385
LNC_007597	0.172235	0.132275	0.511242	0.610039	0.086725	0.086354	0.421669	0.309322	0.948604	0.065729	0.082531	0.166476
LNC_007596	0	0	0	0.465125	0.386552	0.327456	0	0	0	0.622257	0.768562	0.766258
LNC_003289	0	0	0	5.48142	13.1338	10.8634	0	0	0	2.32889	3.06557	6.77599
LNC_003288	43.5837	0.016615	20.845	106.573	72.8141	53.0551	75.6249	75.7711	6.28829	230.925	203.153	206.53
LNC_020525	0.409657	0.293586	0	1.12189	4.39731	2.9146	0	0	0	2.27762	2.35203	1.10352
LNC_007035	0	0	0.073836	0.081238	0.070078	0	0	0	0.559122	0	0	0
LNC_009629	0	0	0	0	0.537214	0.073625	0	0	0	0	0.012091	0
LNC_009628	0.16229	0.022552	0.231187	0.434477	0.534296	0.412826	0.242505	0.089746	0.445399	0.48367	0.109363	0.423328
LNC_009999	0	0	0	0	0	0	0	0	0	0	0	0.322468
LNC_009998	0	0.191149	0	0.600363	0.136195	0	0	0	0	0	0	0
LNC_003281	0	0	0	0	0	0	0	0	0	0	0.360388	0
LNC_003280	0.040884	0	0.037995	1.5036	2.7234	13.996	8.37331	0.038237	2.76094	43.4221	40.1112	25.7282
LNC_003283	0.474162	0.33975	0.726986	0.219839	0.246265	0.147227	0.561818	0.262111	0.835552	0.243107	0.188138	0.290528
LNC_003282	0.317854	0.27945	0	3.0572	1.12321	2.81479	0.741461	0.553504	0	3.70766	6.15437	7.9756
LNC_003285	0.037342	4.21781	0	0	0	0.025456	0.854812	0.520503	1.74742	0	0	0.034857
LNC_003284	0	0	0	0	0.139303	0	0	0	0.420866	0.083881	0	0
LNC_003287	0	17.8704	0	0	0	0	0	0	44.3329	0	0	7.91964
LNC_003286	1.20552	1.51096	0.895133	17.7444	14.2824	15.8691	2.61058	2.53426	5.86748	12.8395	17.1036	15.1179
LNC_008572	0.556243	0.686533	1.35391	1.06318	0.90697	0.6124	1.74192	1.41263	1.873	0.581696	0.649426	0.674304
LNC_008573	0	0	0	0	0.404297	0.058782	0	0	0	0.048068	0.02558	0.149633
LNC_008570	0.171841	0.164618	0.181137	0.432917	0.350767	0.293978	0.643552	0.410347	0.682507	0.2681	0.260985	0.173791
LNC_008571	0	0	0	0	0	0	0	0	0.616528	0	0	0
LNC_008576	0	0	0	0	0	0	0.453973	0	0	0	0	0
LNC_007030	0.220034	0.097698	0	0.043839	0.162691	0.25244	0.097508	0.154585	0.346916	0.217686	0	0.260781
LNC_008574	0.665732	0.956585	2.36884	3.18185	1.91463	2.31384	4.34142	3.45182	7.6935	1.34922	2.00214	2.46012
LNC_008575	0	0.42892	0	0	0.121526	0.108764	0	0	0	0.075829	0.175191	0
LNC_013118	0	0	0	0.232903	0.404029	0.157718	0	0	0	0.268935	0	0
LNC_008578	0	0	0.112855	0	0	0.098749	0.070049	0.402349	0	0	0.084175	0
LNC_007031	0	0	0	0	0	0	0.469783	0	0	0	0	0
LNC_019796	6.18191	4.82289	4.20693	0.757237	0.808524	1.17151	10.6797	10.459	11.0803	1.05246	0.790215	0.857398
LNC_013119	0	0	0	0	0.268384	0	0	0	0	0	0	0
LNC_000741	0	0.379002	0	0	0	0	0	0	0	0	0	0
LNC_000740	2.93484	3.55031	5.13048	4.44742	4.03472	2.01098	8.63844	7.17622	9.43291	1.92846	1.74921	2.85716
LNC_000743	0	0.163228	0.547801	0	0	0	0	0	0.245932	0	0	0.128447
LNC_000742	0	0	0	0.445588	0	0	0	0	0.134257	0	0	0
LNC_000745	0	0	0	0	0.256042	0	0	0	0.176272	0	0.075209	0.419726
LNC_000744	0	0	0	0	0	0	0.222261	0	0.41787	0	0.170644	0.128957
LNC_000747	0	0	0	0	0	0.326259	0	0	0	0	0	0.130373
LNC_000746	0.123372	0	0.112771	0.261226	0.437944	0.317137	0	0	0.51517	0.087225	0.196332	0.592793
LNC_000749	0	0.011686	0.799944	0.005012	0	0.004819	0	0	0	0	0	0.009353
LNC_000748	0.364688	0.46982	1.27533	0.18093	0.174481	0.131216	1.42732	1.54848	1.94602	0.315039	0.242441	0.34754
LNC_005999	0	0	0	0.31038	0	0	0	0	0	0	0	0
LNC_005998	0.64661	0	0	0	0	0	0	0	0	0	0	0
LNC_011701	0	0	0	0.20267	0	0	0	0	0.051716	0.521758	0.210108	0
LNC_013036	0.002284	0	0	0	0.131507	0	0	0	0	2.86082	9.39026	0
LNC_019791	0	0	0	0	0.470762	0	0	0	0.052018	0.159611	0	0.217182
LNC_002523	0	0.369448	0	0	0	0	0	0	0	0	0	0.046647
LNC_002522	4816.49	3261.14	4238.18	385.266	369.143	370.188	4074.12	4051.77	2590.33	373.325	399.203	421.066
LNC_002521	0	0	0	0	0	0	0	0	0	0	0.359788	0
LNC_002520	0	0	0	0	0	0	0	0	0	0	0	0.355341
LNC_002527	0.544847	0.607663	0.841574	0.442037	0.318758	0.411729	1.54923	2.32205	1.97732	0.407646	0.078988	0.343347
LNC_002526	0.780001	0.10272	0	0.299176	0	0	0.327992	0	0.186245	0	0.091208	0
LNC_002525	0	0	0	0.388847	0	0	0	0	0	0	0	0
LNC_002524	0	0.098012	0	0	0	0.095591	0	0.441877	0	0.017068	0.053556	0.008238
LNC_012845	0.549523	0.97193	1.39226	0.262412	0.328194	0.452151	1.48014	1.11741	1.93739	0.207384	0.149425	0.14023
LNC_007528	0.095382	0.14983	0.21709	0.232625	0.115045	0.291415	0.7639	0.556802	0.62635	0.128842	0.264555	0
LNC_002529	0.706303	0.640137	1.21243	0.31359	0.312454	0.285091	0.955245	1.06582	2.0656	0.436048	0.236505	0.268994
LNC_002528	0	0	0	0	0	0	0	0	0	0.369896	0	0
LNC_012841	1.12702	1.79113	1.88033	1.48948	0.692451	0.677051	1.94138	1.91044	3.5131	0.714158	0.61633	0.994433
LNC_012840	0	0.121008	0.080147	0.272838	0.251448	0	0.097953	0.530473	0.097515	0.523524	0.071271	0.376126
LNC_012843	0.083049	0	0	1.11051	0.4996	0.359705	0.081262	0.078843	0.081992	0.520969	0.340874	0.58017
LNC_007529	0	0	0	0	0	0	0.613158	0.099151	0.205878	0.082066	0	0
LNC_003133	0.008636	0	0.015714	0.009341	0.025308	0.026886	0.839489	0.010569	0.597008	0.071633	0.102596	0.014818
LNC_003132	0	0	0	0	0	0	1.13139	0	0.790957	0	0	0
LNC_003131	0.49702	0.605027	1.06717	0	0	0	0.499035	1.15413	1.21406	0	0.024824	0
LNC_003130	0.444236	0.316871	0.634208	0.852565	0.288493	0	1.52458	0.178617	0.581946	0	0	0
LNC_003137	0	0	0	0	0	0	0	0	0	0.524162	0	0
LNC_003136	0	0	0	4.82463	8.71733	6.17955	0	0	0	6.4354	12.816	9.15027
LNC_003135	0	0	0	0	0	0.419475	0	0	0	0	0	0
LNC_003134	0.461864	0	0	0.015265	0.095501	0.133551	0.147319	0.285295	0.189236	0.07255	0.179694	0.053891
LNC_003139	0	0	0	0.131353	0.265001	0.175714	0	0	0	0	0	0
LNC_003138	0	0	0	0.307621	0.042981	0	0	0	0	0	0	0
LNC_013035	0.000329	0.204181	0	0.516534	0.637463	1.73835	0	4.029	0.182402	0.184802	0	4.18378
LNC_008151	0	0.168445	0.678672	0.264749	0.539682	0.504064	0.631921	1.90837	0.273169	0.718582	0.369431	0.907757
LNC_009199	0.10773	0.099019	0	0.037933	0.156729	0.143907	0	0	0	0.341571	0.049236	0
LNC_009198	0	0	0	0	0	0	0	0	0	0.427606	0	0
LNC_008716	0.42152	0.306811	0.589586	0	0	0	0.929533	1.92885	1.61137	0.092915	0	0
LNC_008717	0.118758	0.184827	0.455648	0.584142	0.427049	0.205948	0.335534	0.565911	0.572491	0.182829	0.111337	0.355986
LNC_005199	0	0	0	0	0.262793	0	0	0	0	0	0	0
LNC_005198	0	0	0	0	0.140794	0.129825	0	0.295657	0.328939	0.098607	0	0
LNC_008712	0	0	0	0	0.011088	0	0	0	0	0.319953	0.052708	0
LNC_008713	0.04233	0.070561	1.65865	0.203492	0.142939	0	0	1.21365	0	0	0.134105	0.053085
LNC_008710	0.40952	0.127008	0.249554	0	0.214097	0.086065	0.623826	0.385974	0.36566	0.421271	0.665189	0
LNC_008711	0	0	0	0	0.172053	0.074615	0	0	0.10681	0.490223	0.50824	0.070574
LNC_005193	0	0	0	0	0.7847	0	0.268792	0	0	0	0.014747	0
LNC_005192	0.440377	0	0.052232	0	0	0	0	0	0	0	0	0
LNC_005191	0.036989	0	0	0	0.290647	0	0	0	0	0	0	0.011244
LNC_005190	0	0	0	0	0	0	0.306649	0	0	0	0.335082	0
LNC_005197	0.109693	0.294404	0	0.152437	0.554681	0.594257	0	0.10225	0.631619	0.923599	0.260247	0.407939
LNC_005196	0	0	0	0.841215	1.26438	0.40879	0	0	0.02259	0.622007	0.664931	1.13718
LNC_005195	0	0	0	0	0.077333	0.293202	0.141431	0	0	0.145867	0.082545	0
LNC_005194	0.104893	0	0	0.664939	0.124652	0.556287	0.682622	0.243299	0.050332	1.09427	1.05987	0.964284
LNC_017767	0	0.016447	0	0.087335	0.004483	0.684035	0.021578	0	0	0.616576	0.467432	0.400216
LNC_006344	0	0.681703	0	0	0	0	0	0	1.0255	0	0	0.578196
LNC_017765	0	0	0	0	0.074587	0.054648	0	0	0	0.418174	0.0775	0.050235
LNC_017764	0.127861	0.587005	0	0	0.358917	0	0	0	0.100351	0	0.395503	0.312795
LNC_017763	0	0	0	0	0	0	0	0	0	0.371129	0	0
LNC_017762	0	0	0	0.488411	0	0	0	0	0	0	0	0
LNC_002428	0	0.189217	0.391875	0.139714	0.198771	0	0.432225	0	0.484478	0	0	0.158687
LNC_002429	0	0	0	0.119932	0.005557	0.129497	0.064476	0	0	0.493277	0.120379	0.180582
LNC_002426	0.891234	0.309736	1.758	0.35452	0.374691	0.214043	0.870353	0.664485	1.49017	0.284049	0.209023	0.224692
LNC_002427	0.041905	1.016	1.81854	0.218882	0	0.379841	1.29798	0.074968	0.05609	0	0.246403	0.023871
LNC_002424	0	0	0	0.427334	0	0.699553	0	0	0	1.50695	1.52294	0.6284
LNC_002425	0	0.704484	0	0	0	0	0.721024	0.960925	1.30503	0	0	0.083978
LNC_002422	0.122988	0.060752	0.314293	0.332152	0.598069	0.663064	0.097717	0.17745	0.316923	0.623466	0.278168	0.518628
LNC_002423	0.027445	0.025755	0.026315	0	0.385738	0	0.027659	0	0.026884	0.291318	0.004193	0.980292
LNC_002420	1.27373	0.829128	1.36626	0.57428	0.549072	0.377341	1.23773	1.0232	1.94097	1.07911	0.741352	0.95883
LNC_002421	3.74502	2.03149	5.60277	0.520182	0.445283	0.298111	4.37474	8.73922	5.18803	0.330939	0.453655	0.468935
LNC_020383	0	0	0	0.402005	0.551069	0.653932	1.87018	0.053033	0.887969	1.0137	1.90545	0.425153
LNC_020382	0	0	0	0	0.333118	0	0.332487	0.161296	0	0.081881	0.13608	0
LNC_020381	0	0	0	0	0	0.117045	0	0.317736	0.253365	0.346619	0.42338	0
LNC_020380	0	0	0	5.75938	3.03975	1.66993	0	0	0	0.53151	0.765904	0.341145
LNC_020387	0	0	0	10.8306	10.413	17.3388	0	0	0	29.394	120.49	68.9848
LNC_020386	0.296526	0.925941	0.276546	0.102645	0.257001	0.167071	2.10532	1.8666	1.46412	1.10235	1.06701	0.48601
LNC_020385	0	0	0	0.131237	0.11448	0	0	0	0	0	0	0.444536
LNC_020384	0	0	0	0.308994	0	0	0	0	0	0	0	0
LNC_019864	0	0.597533	0	0.37286	0.144821	0.409025	0	0.280804	0	0.113861	0.592606	0.162038
LNC_018545	0.032545	0.276596	0.177398	0.091446	0.083596	0.088155	0.370097	0.148064	0.314637	0.095133	0	0.048477
LNC_020389	0.088069	0.632413	0.053668	0	0	0	0	0	0.042686	0	0.069959	0
LNC_011616	0	0	0	0	0.284101	0	0	0	0	0	0	0
LNC_005429	0	0	0	0.894024	0.747875	1.09171	0	0	0	3.16323	2.38655	3.41677
LNC_018655	0.079946	0.036244	0.296132	0.085591	0.1429	0.216552	0.639239	0.584086	0.392592	0.218484	0.096547	0.330497
LNC_005428	0	0	0	0	0	0.312473	0	0	0	0	0	0
LNC_018689	0.774051	0.057772	0.434413	0.75824	0.145037	0.247948	0.721743	0.768883	1.13511	0.110938	0.083008	0.285202
LNC_019880	0	0.703428	0	0	0	0.153751	0.486771	0.207379	0	0.264519	0.633671	0
LNC_020892	0	0	0	0.140661	0	0	0.302747	0.249011	0.963777	0	0	0
LNC_008194	0	0	0	0	0.310691	0	0	0	0	0	0	0
LNC_020891	3.95516	3.1196	2.314	1.33143	1.51459	0.790389	6.00114	4.92322	4.98739	0.113065	0.658249	0.181667
LNC_018279	0.63231	0.117552	0.718368	0	0	0	0.881985	0.800891	0.411129	0	0	0.029711
LNC_008195	0.218087	0.129421	0.265797	0.177815	0.117412	0.295206	0.089863	0.097184	0.157582	0	0	0
LNC_020890	0.786638	0.192882	0.472083	0.155458	1.36187	0.899571	0.344349	0.651919	0.505785	1.04279	0.746691	0.824926
LNC_008196	0.065062	0.371529	0.054537	0.096093	0.051591	0	0	0.041083	0.114061	0	0	0.035707
LNC_005423	3.3353	3.59214	8.2809	3.67629	2.67017	3.20019	9.78018	9.74173	15.2383	2.07024	2.24128	3.43178
LNC_008197	0	0	0	0.342647	0	0	0	0	0	0	0	0
LNC_005422	0.091293	0.040973	0.079681	0.080632	0.172909	0.129433	0.527573	0.312359	0.365085	0.108856	0.081749	0.068106
LNC_008190	0	0	0	0.097366	0.289313	0	0	0	0	0	0	0
LNC_010086	0.082731	0	0.195673	0.236056	0.101957	0.378604	0.375773	0.415665	0.667871	0	0.167129	0.044416
LNC_019881	3.05964	1.13925	1.28401	4.70028	5.17086	6.54794	6.63525	9.07392	4.52686	15.2507	10.1843	10.8614
LNC_005421	0	0	0	0.115358	0.176107	0.078641	0.249519	0.021121	0.316823	0.237095	0.074569	0.153928
LNC_008191	0	0	0	0	0	0.286883	0	0	0	0	0	0
LNC_005420	0	0	0	0	0	0.405834	0	0	0	0	0	0.197879
LNC_008660	0.324045	1.1022	1.55399	0	0.052073	0.053925	2.8489	2.61041	7.14842	0.050085	0.180488	0.120872
LNC_005427	0	0	0	0.097611	0.003594	0	0.045733	0	0.610734	0.025924	0.250794	0
LNC_008193	0	0	0	0	0.444157	0	0	0	0	0	0	0
LNC_005426	0	0.512631	0	0	0	0	0	0	0	0	0	0
LNC_018032	0	0	0	0.023072	0	0	0	0	0	0.093932	0	0.346217
LNC_018033	0.092721	0.240006	0.252002	0.192844	0.167394	0.124742	0.083143	0.237971	0.040147	0.427789	0.139944	0
LNC_018030	0.316489	0.431901	0.301725	0.064426	0	0	0.146094	0.523766	0.813128	0	0	0
LNC_018031	0	0	0	0	0.158649	0	0	0	0	0	0.199603	0.33889
LNC_016548	0.307043	0.414106	0.176294	0.054329	0.098516	0.130606	0.148236	0.395037	1.23019	0.11904	0.404261	0.172371
LNC_005425	0.119908	0.074706	0.186541	0.271445	0.233498	0.068181	2.34211	0.332802	0.48555	0.276228	0.040332	0.114546
LNC_018034	0	0	0	0	0	0	0.131825	0.112125	0.527349	0	0	0
LNC_018035	0	0	0	0.331171	0	0	0	0	0	0	0	0
LNC_016544	0	0	0	0	0.351174	0.262447	0	0	0	0	0.198457	0.302956
LNC_016545	0.172552	0	0	0	0.442165	0	0	0	0.931271	0	0.344526	0.514485
LNC_016546	0.015566	0.1159	0	0.189911	0.202776	0.144988	0.146139	0.133937	0.548918	0.251313	0.347195	0.247524
LNC_005424	1.27297	0.80959	2.04141	1.00873	0.760737	0.849199	0.471096	1.36741	2.55623	0.247793	0.248467	0.717442
LNC_016540	0	0	0	0.320439	0	0	0	0	0	0	0	0
LNC_016541	0.082454	0.590124	0	0	0	0	0	0	0	0	0	0
LNC_016542	0	0	0	0	0	0.297128	0	0	0	0	0	0
LNC_016543	0	0.082718	0	0.598836	1.04463	0.635494	0.679869	1.55001	0	2.32991	1.44293	1.31652
LNC_019251	0	0	0	0	0.88465	0	0	0	0	0	0	0.108311
LNC_019250	0	0.545012	0	0	0	0	0	0	0	0	0	0
LNC_019253	0	0.095879	0	0.21783	0.391851	0.088506	0.626997	0.181932	0.36686	0.503172	0.209028	0.285208
LNC_019252	0.28851	0.471842	0.305856	0.275661	0.553526	0.497933	0.914975	0.79019	0.369785	0.664544	0.844787	0.389775
LNC_019255	0	0	0	0.507068	0	0	0	0	0	0	0	0
LNC_019254	0	0	0	0	0.090596	0.071953	0.359179	0.530987	0.133041	0.100194	0	0.216157
LNC_018752	0	0	0	0	0	0.28083	0	0	0	0	0	0
LNC_019256	0.121941	0.489098	0.157906	0	0	0	0	0	0.118207	0.093767	0	0
LNC_019259	0	0.538949	0.184649	0.283252	0.518809	0.821689	0.097146	0.062837	0.65346	7.97745	7.439	3.10741
LNC_019258	0.026596	0	0.497266	0	0.11559	0	0	0	0.526763	0	0	0
LNC_004248	0.197125	0	0.209371	0	0	0	0	0.388203	0	0.259724	0.339093	0
LNC_004249	0.121024	0	0	0.121632	0.569005	0.281473	0.238903	0.357414	0.478929	0.379967	0.516825	0.21611
LNC_011006	0	0.112857	0	0	0.258117	0.372655	0	0.163018	0	0	0	0
LNC_011007	0.068158	0	0	0	0	0	0	0.133473	0	0.396378	0.136493	0
LNC_011000	0	0	0	0	0.071224	0	0	0	0.445208	0.079136	0	0.085514
LNC_011001	0.780481	0.811711	1.02579	0.505802	0.716227	0.965088	1.22869	1.24211	1.52487	0.452732	0.528087	1.06796
LNC_011002	0	0	0	0	0	0	0	0.45131	0	0	0	0
LNC_011003	0.094398	0.051609	0.042156	0.058401	0.17282	0.058911	0	0.111908	0.425685	0.06569	0	0
LNC_004240	0	0	0	0	0	0	0.467457	0	0	0	0	0
LNC_004241	0	0	0.230797	0.340624	0.083531	0.30658	0.28489	0.090173	0.614259	0.101861	0.211883	0.241793
LNC_004242	0.022429	0.039913	0.078855	0.20518	0.189886	0.091202	0.320216	0.114433	0.017145	0.597447	0.808357	0.044965
LNC_004243	0	0	0	0	0	0	0	0	0.208028	0	0	0.519206
LNC_004244	20.6471	18.5048	13.5579	15.3758	30.7921	16.14	36.9906	33.4579	41.7114	47.1451	39.9485	31.5724
LNC_004245	0.848986	0.340747	0.121682	0.386897	1.32921	0.346209	0.139712	0.108748	0.291879	2.49297	4.0782	2.33749
LNC_004246	0.219647	1.14486	1.14788	0.279511	1.0467	0.638907	1.58073	2.39706	3.41591	0.239058	0.790845	1.09174
LNC_004247	0.494541	0.035634	0.986354	0.607192	0.033312	0.072494	1.48475	0.854935	0.929322	0.194394	0.130202	0.091856
LNC_010234	0.61349	0.517746	1.39489	0.262708	0.545105	0.495431	1.03484	0.898484	1.22437	0.289336	0.253448	0.111078
LNC_010235	0.093872	0.1553	0	1.29063	0.574471	0.05431	0	0	0.149106	1.25883	0.452178	0.178892
LNC_010236	0	0	0	0.036157	0	0	0.026099	0.038743	0.479532	0.079224	0	0
LNC_010237	0.200732	0.174175	0	0	0	0	0	0.187112	0.575942	0	0	0.075
LNC_010230	0.190445	0.126998	0.064587	0.151751	0.070112	0.049391	0	0.134406	0.603776	0.14767	0	0
LNC_010231	0	0	0	0	0.100931	0	0.162252	0	0	0	0.416856	0.011876
LNC_001199	0	0	0	0	0.282826	0	0	0	0	0	0	0
LNC_001198	0	0	0	0	0.122403	0.051766	0	0	0	0	0.346996	0
LNC_001197	0	0	0	0	0	0	0	0.38333	0.261772	0	0	0
LNC_001196	0	0	0	0	0	0.444702	0	0	0	0	0	0
LNC_001195	0	0	0	0	0	0.445693	0	0	0	0	0	0
LNC_001194	0	0	0	0.108543	0	0.28083	0	0	0	0	0	0
LNC_001193	0	0.114878	0	0	0.266802	0	0	0	0	0	0.165411	0
LNC_001192	0	0	0	0.316049	0	0	0	0	0	0	0.101603	0.11253
LNC_001191	0	0.427248	0	0	0	0	0	0	0	0	0	0
LNC_001190	0.113755	0	0	0.08011	0.072998	0.198232	0.214208	0	0	0.297815	0.086749	0.671002
LNC_018256	0.61428	0	0	0	0	0	0	0	0	0	0	0
LNC_018257	1.21299	0.249494	0.092809	0.24025	0.324039	0	0.483187	0.376685	0	0.223517	0.080655	0
LNC_018254	0.088705	0.614759	0	0	0	0	0.085222	0	0	0	0	0
LNC_018255	0.555671	0.477331	0.982215	0.479958	0.461859	0.276023	1.28663	1.02211	1.7237	0.225685	0.251943	0.222701
LNC_018252	0.771109	0.398713	0.212989	0	0	0	1.74464	0.936481	1.02713	0	0	0
LNC_018253	1.15044	0	0	0.253448	0.243008	0.186739	0	0	0.039272	0.060392	0.06415	0
LNC_018250	0	0	0	0	0.153513	0	0	0	0	0	0.193253	0.361169
LNC_018251	0	0	0	0	0.277843	0	0	0	0	0	0	0
LNC_019853	0	0	0	2.3808	0.186855	0.02825	0	0	0	0	0	0
LNC_018258	0.586114	2.8988	0.53196	0	0	0	1.23644	1.27051	2.27667	0	0	0
LNC_018259	0	0	0	0.064567	0.009846	0.007829	0	0	0.036886	0.486836	0.039181	0.011533
LNC_019075	0.067973	0.269905	0.233114	0.137908	0.263241	0.116748	0.318874	0.442271	0.839733	0.239597	0.114481	0.107583
LNC_019074	0	0	0.106445	0	0	0.164316	0	0	0.450785	0	0	0.161957
LNC_019077	0.3731	0.544645	0.173283	1.19009	0.868084	2.34349	0.501468	0.619964	0.804437	2.03535	1.61833	0.878876
LNC_019076	0	0	0	0	0	0	0.585287	0.169098	0	0	0	0
LNC_019071	0.048065	0.213278	0.090442	0.443569	0.338871	0.552789	0.623924	0.112534	0.537613	0.388818	0.423061	0.298653
LNC_017691	0	0	0	0.156225	0	0	0	0	0.42724	0	0	0
LNC_015916	0.94277	0.124613	0	0.274101	0.590085	0.623926	0	0.164064	0	0	0.036985	0.414854
LNC_018166	0	0	0	0	0	0	0	0	0	0	0.373021	0
LNC_017690	0.110461	0.121337	0.04102	0.148469	0.081521	0	0.086869	0.11867	0.369002	0.06976	0.035793	0.067341
LNC_019079	0.297633	0	0	0.070039	0.443463	0.841369	0.416628	0	0.80884	0.318774	1.00555	0.763591
LNC_019078	0	0	0	0	0	0	0	0	0	0	0	0.355341
LNC_004107	10.9806	2.11872	9.11265	0.439568	0.457064	0.276396	10.5046	3.27788	8.60492	1.09844	1.11663	2.10961
LNC_004106	0	0	0	0	0	0.27848	0	0	0	0	0	0
LNC_004105	0	0	0	3.68313	4.6314	2.61882	0	0	0	0.952715	0.788239	1.54744
LNC_004104	0	0	0	1.00409	0.476682	1.55138	0	0	0	0.844326	0.673072	1.57413
LNC_004103	0	0	0	0	0	0	0	0	0	0.393797	0	0
LNC_004102	0	0	0	0	0	0	0	0.177303	0.688675	0	0	0
LNC_004101	0.500664	0.225458	0	0	0	0	0.381741	0.337883	0.54396	0	0	0
LNC_004100	0.101666	0.139188	0.074194	0	0.092663	0.069201	0.497249	0.325481	0.57074	0.067189	0.128102	0.092282
LNC_017683	0	0	0	0.45208	0.145624	0.383714	0	0	0	0.184022	0.118424	0.184912
LNC_004109	0.192051	0	0.118753	0	0.283844	0.785029	0	0	0.251033	0.949033	0.553284	0.663073
LNC_004108	1.02521	0.445581	0	0	0	0	0.293242	0	1.04232	0	0	0.056178
LNC_001997	0.070556	0.110147	0.463923	0.164424	0.16043	0.438377	0.760223	0.965869	1.08737	0.228176	0.133177	0.222762
LNC_001996	0.92856	1.49145	2.6521	1.2036	1.31947	1.24033	2.32628	2.3084	3.76778	0.753912	0.635063	1.44369
LNC_001995	0	0	0	0.241166	0.878662	0.984051	0	0	0	3.00849	3.65797	2.15647
LNC_001994	0.832498	0.378363	1.22002	0.090376	0.556385	0.207548	3.00746	1.98428	3.1309	0.850256	0.833748	0.421562
LNC_001993	0.152019	0.090299	0.185036	1.09657	0.601524	0.448274	0.546559	0.48529	1.59716	0.723379	0.356926	0.784431
LNC_001992	1.14872	1.38594	2.1049	1.81112	1.32897	1.52668	1.40662	2.80844	1.86232	1.75952	1.58871	1.40845
LNC_001991	0	0	0	0.320439	0.072998	0	0	0	0	0	0.050001	0.080204
LNC_001990	0	0.184612	0.289742	0.51986	0.068258	0.358715	0	0.234328	0	0.817375	0.082243	0.462651
LNC_019989	265.896	208.376	147.321	30.2713	24.5425	25.4009	233.363	180.535	236.808	31.881	34.5297	30.343
LNC_015014	0.032905	0	0.392312	0	0.021115	0.078957	0.153941	0	0.231599	0.025387	0	0
LNC_001999	0	0	0	0	0	0	0	0	0.994454	0	0	0
LNC_001998	0	0	0	0	0	0	0.11771	0	0.915663	0	0	0.085506
LNC_018940	0	0	0	0	0	0.099695	0	0	0	0.115716	0.329427	0
LNC_018353	0	0	0	1.43293	0	0	0	0	0	0	0.105506	0
LNC_017699	0	0	0	0.557985	1.00367	0.521541	0	0	0	0.431552	0.610179	1.05823
LNC_019492	0.446703	0.030568	0	0	0	0.051041	0.072413	0	0	0.013181	0	0
LNC_017698	0	0	0	0.066298	0.235205	0.062902	0	0	0.180085	0.430471	0	0
LNC_013259	0.698592	0.85551	1.2338	1.49276	1.03023	0.691353	0.985474	2.0702	2.18134	0.466915	0.406667	1.06212
LNC_006900	0	0	0	0	0	0	0	0	0	0	0	0.345284
LNC_018352	0.07795	0.150537	0	0.344189	0.10092	0	0.075045	0.083136	0.042102	0.013074	0	0.030535
LNC_016178	0	0	0	0	0.070882	0	0	0	0	0	0	0.335781
LNC_016706	0	0	0	0.143717	0.394189	0.273622	0	0.189594	0	0.157977	0.312296	0.151484
LNC_019725	0	0.392114	0	0	0	0	0	0	0	0	0.016412	0
LNC_018751	0.182124	0.368076	0.556185	0.318175	0.478214	0.47068	0.814882	0.802593	1.03036	0.28852	0.234355	0.278208
LNC_003739	0.124254	0.417781	0.479863	0	0	0	0.305005	0.588766	0.526559	0.050467	0	0.046271
LNC_003738	0	0	0	0	0.279072	0	0	0	0	0	0	0
LNC_003731	0	0	0.301611	0	0	0.252471	0	0.328555	0.129746	0.57234	0	0
LNC_003730	0	0	0.005787	0	0	0.316707	0	0	0	0.089749	0.093664	0
LNC_003733	0	0.109233	0.031949	1.83555	1.74124	2.69091	0	0.033144	0	2.06183	2.67743	2.08598
LNC_003732	0	0	0	0.255635	0.176174	0.183847	0	0	0	0.114842	0.231654	0.340783
LNC_003735	0.180079	0.214805	0.383483	0.362833	0.026159	0.300829	0.466916	0.574736	0.502554	0.333875	0.36283	0.484422
LNC_003734	0.053146	0	0	0.620369	0.752172	0.141002	0.419673	0	0	0.678527	0.71192	0.839362
LNC_003737	0	0.06496	0.078431	0.122072	0.330924	0.570096	0.414954	0.099839	0.244724	0.130393	0.187814	0.257771
LNC_003736	0	0	0.005089	0	0.783745	0	0	0	0.518918	0.003181	0	0.004799
LNC_019789	0	0	0	0.206582	0	0.3481	0	0	0	0.059225	0.305981	0.108728
LNC_019788	2.81815	5.93403	2.02491	7.41985	12.0682	8.18604	4.34886	3.76527	6.03631	11.4221	13.2732	7.92671
LNC_016968	1.30483	1.37243	1.25565	2.30256	1.00321	0.850332	3.32828	2.78665	3.63966	1.31367	0.731741	0.682058
LNC_016969	0	0	0	0	0	0	0	0	0	0	0	0.326787
LNC_016966	0.122366	0.216902	0	0.2036	0.574794	0.312896	0.327294	0.591154	0.331183	0.499266	0.404368	0.432348
LNC_016967	3.45583	4.35221	7.712	4.39719	5.40646	4.93767	9.52462	8.86983	13.6277	3.10015	2.81019	4.11392
LNC_016964	0	0	0	0	0	0	0	0	0	0	0	0.357074
LNC_016965	0	0.072481	0	0.301855	0.482382	0.485445	0.18628	0.140499	0.189366	0.266016	0.318031	0.118838
LNC_016962	0.40941	0	0	0	0.534682	0.614555	0	0	0	0	0.26216	0
LNC_016963	0.407821	0	0	0	0.1845	0.483296	0	0	0.098832	0	0	0.303735
LNC_016960	0.097893	0	0	3.90145	0.125533	0.444264	0.047025	0	0.090941	0.466125	0.116645	0.702109
LNC_016961	0.251421	0.088321	0.552199	0.614688	0.727445	0.416966	0.657356	0.11043	0.045574	0.655141	0.380059	0.47696
LNC_017722	0	0	0	0	0	0.087595	0	0.473875	0	0	0	0
LNC_012877	0.538157	0.364804	1.07468	0.138074	0.216843	0.256332	0.866788	0.948038	0.60493	0.138825	0.161921	0.216938
LNC_014560	0	0	0	0	0	0	0	0	0	0	0	0.423939
LNC_019899	0.141562	0.171274	0	0	0.387593	0.440973	0.260352	0.093627	0.376393	0	0.160111	0
LNC_007296	0	0	0	0	0.291992	0	0	0	0	0	0	0
LNC_007297	0.122024	0.245137	0.426151	0.070543	0.091931	0.059214	0.782685	0.386759	0.768242	0.033732	0.105651	0.020996
LNC_007294	1.46281	1.77796	1.84034	2.49037	1.50503	2.59831	2.75521	3.79366	8.08575	2.85528	2.40237	2.96122
LNC_007295	0	0.049177	0	0	0	0	0.130091	0.045446	0.558609	0.058906	0	0.055959
LNC_007292	0.214476	0.063995	0.293907	0.812795	0.780346	0.758492	0.607975	0.131689	0.331681	0.914931	0.725623	1.44642
LNC_007293	0	0	0.232406	0.103031	1.33802	0	0.688687	0	0.016154	0	0	0
LNC_007290	0.392468	0.039114	0.538317	0.798063	0.152439	0.20725	2.01412	0.590803	2.92746	0.503839	0.272866	0.837287
LNC_007291	0.087132	0.135245	0.079645	0.178355	0.233438	0.294923	0.522079	0.619098	0.644669	0.220607	0.207067	0.162234
LNC_012067	0	0	0	0.078297	0	0.301162	0	0	0	0	0	0
LNC_012066	0	0	0	0.110157	0.646212	0	0	0	0	0	0	0
LNC_012065	0	0	0	0	0.310691	0	0	0	0	0	0.020512	0
LNC_012064	0	0	0	0.318962	0	0.071566	0	0	0	0	0	0
LNC_007748	0	0.466434	0	0	0	0	0	0	0.348318	0	0	0
LNC_007749	0.862176	0.187499	1.23074	0.263058	0.178496	0.48073	1.68395	1.51237	2.32261	0.23605	0.08862	0.134187
LNC_007298	0.099709	0.196813	0.2076	0.160498	0	0	0.114041	0.430787	0.648971	0.183161	0.170941	0.170329
LNC_007299	0.933557	0.565758	0.431878	1.36756	0.894982	0.990258	1.75865	1.04631	2.54703	0.682516	0.558618	0.848999
LNC_003454	2.0359	1.33961	0.739241	2.14823	1.84661	1.27365	3.57842	3.05176	4.31602	1.34637	1.24998	1.76807
LNC_003455	0	0	0	0	0	0	0	0	0	0	0	0.427238
LNC_003456	0	0	0	0	0	0.035272	0.433694	0	0	0.214324	0.107937	0.009558
LNC_003457	0	0	0	0.429017	0	0	0	0	0	0	0	0
LNC_003450	0	0.011717	0.14961	0.034932	0.155086	0.001387	0.034839	0.007707	0.170998	0.016022	0.001745	0.076165
LNC_003451	0.356156	0.196792	0.402141	0.460656	0.389978	0.323099	0.885103	0.294694	1.27589	0.371356	0.127791	0.279841
LNC_003452	0.563579	0.421095	0	0.507073	0.439858	0.304873	0.417085	0.437649	0.951682	0.242629	0	0.028443
LNC_003453	0	0.188299	0.289144	0.541054	0	0.289497	0.433144	0.40406	1.64584	0.467381	0	0.439496
LNC_018357	0	0	0	0	0	0	0	0	0.316207	0	0.337983	0
LNC_003458	0	0.366985	0	0	0	0	0	0	0	0	0	0
LNC_003459	0	0.074849	0.339192	0	0	0	0.5945	0.145301	0	0	0	0
LNC_012183	0	0.374164	0	0	0	0	0	0	0	0	0	0
LNC_005676	0	0	0	0	0	0	0	0	0	0	0.351685	0
LNC_005677	0	0	0	0	0	0	0.485732	0	0	0.047848	0.080323	0.052716
LNC_005674	0.121417	0.002816	0.140464	0.056865	0.019878	0	0.185092	0	0.545196	0	0	0
LNC_005675	0	0	0	0	0.305146	0	0	0	0	0	0	0
LNC_005672	0.745345	0.690009	0.474266	0.900659	0.90475	1.74806	1.05611	1.35998	0.812763	1.39552	1.83373	1.12663
LNC_005673	0.187885	0.283884	0.330012	0.057115	0.073887	0.056697	0.457394	0.402676	0.551872	0.196729	0.168811	0.085432
LNC_005670	0	0.670341	0	0	0	0	0.183197	0	0	0	0.076244	0
LNC_005671	0.594714	0.837357	0.372667	0	0	0.132189	0.318689	0.251944	0.388155	0.356325	0.210728	0.050495
LNC_019132	0	0	0	0	0	0.286883	0	0	0	0	0	0
LNC_005678	0.504204	0.779235	0.342626	0.069487	0.304547	0.193535	0.652351	0.357939	0.57292	0.179695	0.387955	0.237988
LNC_005679	0.83724	0.242993	0	0	0	0	0	0.038717	0.019453	0	0.190551	0
LNC_007128	0	0.03765	0.322816	0.090121	0.099754	0.051294	0.341345	0.238506	0.103797	0.09594	0.098556	0.032798
LNC_007129	0	0	0	0.022491	0.079664	0	0.431055	0	0.025966	0.235574	0.086544	0.147321
LNC_018543	0	0	0	0.505217	0	0	0	0	0	0	0	0
LNC_018941	0	0	0	0	0	0	0	0	0	0	0	0.323895
LNC_007120	0	0	0	0	0	0	0	0.416436	0.046916	0	0	0
LNC_007121	0	0	0	0.723446	0.355687	0	0.089668	0.086408	0	0.920918	0.432736	0
LNC_007122	0.460285	0.586583	0.843472	6.6398	6.32406	5.08635	0.505208	0.306613	1.01758	1.19039	2.37271	3.25432
LNC_007123	2.49835	5.7669	2.61851	0	0.108742	0.200818	3.37683	0.70897	1.80665	0.261261	0.133489	0
LNC_007124	1.1344	0.546313	0.381291	0.311414	0.354681	0.183874	0.158448	0	0.05041	0.275689	0.131746	0
LNC_007125	12.9991	28.9254	27.0365	2.43784	3.73043	1.67049	7.78127	3.16653	8.38198	1.11225	2.03105	1.42852
LNC_007126	2.15221	1.68043	2.46158	12.9759	9.25343	6.8165	0.233729	0.257872	1.03652	0.945089	2.55535	4.08019
LNC_007127	0	0.688038	0	0	0.121757	0.109215	0.130034	0	0.104839	0.036597	0.177852	0.022139
LNC_016129	0	0	0	0	0	0	0	0	0.403705	0	0	0
LNC_018355	0	0	0	0	0	0	0	0	0	0	0.37717	0
LNC_017286	0	0	0	0	0	0	0	0	0	0	0	0.323895
LNC_015362	0	0.033156	0.186319	0.604324	0.457648	0.394899	0.446377	0.221094	0.410614	0.368374	0.188022	0.578351
LNC_016122	0	0.154146	0	0	0.222303	0.24322	0.321166	0	0.616931	0.288103	0.257355	0
LNC_018750	0	0.052106	0	0.701403	0.233819	0.049448	0	0	0	0.250321	0.279582	0.488545
LNC_019469	0	0	0	0	0	0.295808	0	0	0	0	0	0
LNC_013253	0.107484	0.102319	0	0	0.119204	0	0	0	0	0.091086	0	0.329731
LNC_016123	0.18067	0.322189	0	0.066949	0	0.024077	0.335456	0.281563	0.108384	0.271563	0	0
LNC_016120	0	0	0	0	0	0	0	0	0	0	0.339453	0
LNC_019756	6.3108	0.620609	4.11999	4.71103	5.47443	1.03188	5.25242	1.73105	3.5458	10.008	0.164032	6.05191
LNC_016121	0.649807	0.765181	1.04119	0.864584	0.960872	0.967813	1.63512	1.71516	2.45172	0.849314	0.465096	0.395895
LNC_018576	0.510128	0	0	0	0.098934	0	0.141585	0	0.462087	0	0	0.12228
LNC_013446	0.087029	0.281416	0.237769	0.271304	0.221991	0.143535	0.717673	0.487825	0.745819	0.558047	0.344326	0.516861
LNC_016127	0	0	0	0	0	0	0	0.430122	0	0	0	0
LNC_010832	0	0	0	0	0.278142	0	0	0	0	0	0	0.046965
LNC_010833	0.423641	0	0	0	0.019483	0	0	0	0	0	0	0
LNC_010830	1.02334	2.38587	5.2322	0.048012	0.384647	0.183279	7.02864	1.93468	3.66084	0.263706	0.108679	0.119274
LNC_010831	17.4234	21.7007	28.3484	10.1251	8.34463	6.59546	39.7455	26.4183	51.1246	6.3648	5.80392	6.61126
LNC_010836	0.620673	0.746341	0	0	0	0	0.397759	0	0	0	0	0
LNC_010837	0	0	0	0	0	0	0	0	0	0.324055	0	0
LNC_010834	0.627532	0.672495	0	0	0	0	0.137648	0.09215	0.833304	0	0	0
LNC_010835	0.907298	1.16417	0.291075	0	0	0	0.601018	0.036857	0	0	0	0
LNC_010838	0	0	0	0	0.284101	0	0	0	0	0	0	0
LNC_010839	0	0	0	0	0.288576	0	0	0	0	0	0	0
LNC_013338	0.445127	0.558008	0	0.99502	1.02989	0.600796	0.36509	0.314618	0.445514	0.362515	0.489556	0.527022
LNC_013339	0	0	0	0	0.292861	0	0	0	0	0	0	0
LNC_017498	0.167077	0	0	0.157487	0	0	0.790201	0	1.18312	0	0	0.114505
LNC_013334	0.599135	1.74682	1.36684	10.8315	0	4.09229	0	9.04257	11.9351	4.0629	0	0
LNC_013335	0.942746	1.04704	1.20443	2.62658	0.304968	1.07599	2.58728	1.59813	3.48102	0.458102	0.545131	0.396394
LNC_013336	0	0	0	0.190937	0.271855	0	0	0	0	0	0	0
LNC_013337	0.234379	0.127883	0.210708	0.815486	0.375348	0.470572	0.338757	0.438873	0.351537	1.15631	0.784015	0.745622
LNC_013330	1.47675	0	1.33459	2.97463	0	0	0	3.70522	0	0	0	1.22499
LNC_013331	3.22497	3.04519	1.92438	8.05234	11.2128	3.33449	11.0514	10.4254	20.8411	2.61683	3.15169	4.25166
LNC_013332	0	0.80842	0	1.12062	1.69917	2.27235	3.30376	0.437985	4.87445	0	0	0.543466
LNC_013333	0.822497	1.34354	1.15591	4.08311	2.63072	2.2207	0.994135	0.34461	2.04637	2.67992	2.61116	1.75238
LNC_011783	0.171986	0.245694	0.084443	1.28032	0.884116	0.529479	0.30834	0.311759	0.141983	0.969824	0.882782	1.56332
LNC_011782	0.310314	0.331292	1.59502	0	0.026861	0	3.40492	3.95676	1.51676	0.095809	0.033251	0
LNC_011781	0	0.097461	0.850421	0.240236	0	0	0	0	0.108687	0	0.187605	0
LNC_011780	0.291709	0.173011	0.459999	0.019205	0.079268	0.127118	0.965223	0.870148	1.18062	0.199601	0	0.3121
LNC_011787	0.595588	0.388557	0.925377	0.683628	1.23361	0.669255	1.38815	0.888868	1.87359	1.14798	0.76325	1.39021
LNC_011786	0.166022	0	0	0	0	0.074951	0	0	0	0.512357	0.361356	0
LNC_011785	0.404944	0.206735	0.529541	0.701632	0.82543	0.616082	0.852078	0.719015	1.30468	0.475695	0.264956	0.769629
LNC_011784	2.56971	2.75367	3.99627	2.82143	2.75183	2.83358	4.2622	5.65322	12.2335	1.53612	1.69426	2.26183
LNC_011789	0	0.020024	0.075721	0.092457	0	0	0.039956	0.548722	0.009957	0	0.337134	0.11794
LNC_011788	0	0	0	1.5648	1.34143	0	0	0	0	0.512926	0.324527	0
LNC_013217	0.054348	0.410881	0	0	0	0	0	0	0	0	0	0
LNC_020261	0	0	0	2.35071	4.01826	1.85432	0	0	0	5.47341	4.88793	3.22748
LNC_020262	0.84993	0.075049	0	0.561621	1.36825	0.685719	0.436463	0.450066	0	0.550568	1.26912	0.749345
LNC_020263	0	0	0	0	0.390597	0	0	0	0	0	0	0
LNC_020264	0.79146	0.92639	0.604786	0.205212	0.315709	0.479556	2.13209	1.93593	1.32623	1.21588	1.12375	0.588216
LNC_012184	0	0	0	0.416956	0	0	0.125143	0	0.042089	0	0	0
LNC_020266	0.118289	0.171324	0.201977	0.666628	0.356756	0.221257	0.245123	0.211738	0.29145	0.641453	0.261651	1.00146
LNC_020267	0	0	0	2.09517	0.185772	0.167982	0	0.077248	0	0.087913	0.139888	0.023145
LNC_020268	0	0	0	0.170096	0.236617	0.318864	0	0	0	0.360806	0.737877	0.266965
LNC_020269	0.698544	0.217089	0.107604	0.623324	1.54113	0.854522	0.239	0.140465	0.479871	1.72778	1.88458	0.830774
LNC_013250	0.217021	0.488126	0.124445	0.378367	0.200149	0.274497	1.01848	0.2667	1.03927	0.338657	0.406538	0.289477
LNC_006659	0	0.201641	0.499483	0.086482	0.064019	0.15346	0.313045	0.798291	0.912019	0	0	0.181828
LNC_006658	0.204236	0	0	0.457827	0	0.078452	0.2134	0.271771	0.152841	0.107711	0.280569	0.028133
LNC_010786	0	0	0	0	0	0	0	0	0	0	0	0.322468
LNC_010787	0.173102	0.467705	0.157166	0.112903	0.251983	0	0	0.1554	0.325465	0.395278	0	0
LNC_010780	0	0	0	0.155287	0.068606	0.139825	0.027442	0.177126	0.412449	0	0.319978	0.039214
LNC_010781	0.113277	0.267263	0.265356	0	0.101756	0.221254	0.003213	0.095996	0.513795	0.064262	0.276964	0.089695
LNC_001609	1.4202	0.925347	2.22981	0.334379	0.519695	0.25984	2.10427	1.58356	3.26949	0.258815	0.158892	0.333994
LNC_001608	0	0	0	0	0	0.284223	0	0	0	0.2251	0	0
LNC_001607	0	0	0	0	0	0	0	0	0	0	0	0.34692
LNC_001606	0	0	0	0.300934	0	0	0	0	0	0	0	0
LNC_001605	0	0.123765	0	0	0	0	0	0	0	0	0	0.307564
LNC_001604	0.033665	0	0.060203	2.0731	3.09001	4.11948	0	0	0	6.29109	4.93482	5.13369
LNC_001603	0.109419	0.424167	0.391794	0.369175	0.4631	0.194124	0.550461	0.360905	0.555325	0.321753	0.200251	0.477857
LNC_001602	0	0	0	0	0	0	0.456166	0	0	0	0	0
LNC_001601	0.18756	2.74117	0.667058	2.01876	2.11627	2.89245	0.832919	0.781789	1.06946	1.82747	3.06994	1.71441
LNC_001600	0.064932	0.129538	0.306951	0.067922	0.018771	0.050829	0.540067	0.22904	0.432421	0.213571	0.150804	0.091967
LNC_015968	0	0	0.172325	0	0	0	0.565863	0	0	0	0	0
LNC_008969	0	0	0	0	0	0.419475	0	0	0	0	0	0.146093
LNC_008968	0	0	0	0	0.274219	0	0	0	0	0	0.084863	0
LNC_008153	0	0	0	0	0	0.426646	0	0	0	0	0	0
LNC_008965	0.049627	0	0	0.11223	0.016043	0.075805	0.091594	0.369651	0.080911	0	0	0
LNC_008964	0.030656	0	0.026494	1.18625	0.092601	0.451145	0.044081	0	0.029718	0.212277	0.27356	0.197194
LNC_008967	0.034504	0.092309	0.344013	0.138757	0.10756	0.10867	0.466327	0.292066	0.491463	0.078518	0.082873	0.179526
LNC_008966	0.093894	0.144854	0.365972	0.128814	0.260192	0.120435	0.223099	0.329186	0.528079	0.141463	0.09742	0.140163
LNC_008961	0	0	0	0	0.279072	0	0	0	0	0	0	0
LNC_008960	31.3858	59.9051	14.2906	7.84685	0.238768	3.08827	32.8749	15.8298	4.3544	13.9086	24.9656	20.1303
LNC_008963	0	0	0	0.321816	0	0	0	0	0	0	0	0
LNC_008962	0	0	0	0.299631	0.096016	0.644439	0	0	0	0.082066	0.119421	0
LNC_011875	0	0	0	0	0.310691	0	0	0	0	0.094008	0	0.360592
LNC_011874	0	0	0	0.386471	0	0.08503	0	0.265579	0	0.44258	0.227336	0.208872
LNC_006902	0	0	0	0	0	0	0	0	0	0	0	0.334247
LNC_011876	0.287026	0	0.396636	0	0.065247	0.58638	0.139272	0	0.305871	0.057922	0.281515	0.299423
LNC_011871	0	0.065132	0	0	0	0	0	0	0.490156	0	0.274705	0
LNC_011870	0	0	0	0.247773	0.109616	0.379831	0	0	0	0	0.211134	0
LNC_011873	0.09961	0.22387	0.02531	0	0.005537	0.030217	0.107609	0.539903	0.086464	0.019923	0	0
LNC_011872	0.686153	0.587099	1.31175	0.32311	0.212748	0.352681	1.34393	1.3114	2.32144	0.257455	0.239064	0.21708
LNC_011879	1.08314	0.695275	1.35579	1.24518	0.910035	0.757749	1.66133	1.41665	2.25996	0.837928	0.723667	1.10341
LNC_011475	0	0.479835	0	0	0.330875	0.200794	0.298817	0.410725	0.120601	0.62924	1.0624	0.457115
LNC_009382	0	0	0	0	0	0	0	0	0	0.361089	0	0
LNC_009383	0	0	0	0	0	0.28086	0	0	0	0	0	0
LNC_009380	0.300314	0.201729	0	0.149538	0.486654	0	0.291439	0	0	0.585099	0	0.047068
LNC_009381	0	0	0.207106	0.148779	0.158658	0.15447	0.881018	0	0	0.173036	0	0.083804
LNC_009386	0.522574	0.873873	0.528742	0.059727	0.100563	0.047113	0.699255	0.912363	1.34487	0.026928	0	0.038645
LNC_009387	0	0	0.574694	0	0	0.028094	0.368474	0.263787	0.157723	0.146248	0	0.123824
LNC_009384	2.29269	2.46138	3.47828	3.1932	3.01111	2.22771	5.772	6.73226	8.66707	3.2103	2.38386	3.45025
LNC_009385	0	0	0	0	0	0.306713	0	0	0	0	0.046173	0.268176
LNC_009388	0	0.084223	0.041879	0.157922	0.211443	0.01287	0.147267	0.131632	0.362907	0.17137	0.173646	0.020746
LNC_009389	0	0	0	0.076228	0	0	0	0.605392	0	0	0	0
LNC_018130	0.928245	0	0	0.729055	2.71407	0.0241	0.957144	0.114065	0.495276	0.202172	0.998388	0.666463
LNC_020739	0	0	0	0	0	0.03586	0	0	0	0.040856	0.35167	0.276078
LNC_017735	0	0	0	0	0.29335	0	0	0	0	0	0	0
LNC_017826	0.080545	0.181894	0	0.06686	0.05197	0.109685	0.652333	0.735415	0.276217	0.19967	0.076599	0.228962
LNC_018575	0	1.08363	0	0	0.383456	0.151159	0.567445	0	0.251605	0.4588	0.202974	0
LNC_008261	0	0	0	0	0.365446	0	0	0	0	0	0	0
LNC_012218	0	0	0	0.309257	0	1.07365	0	0	0	0	0	1.45508
LNC_013255	0.2097	0.094993	0.272927	0.275935	0.395454	0.39028	0.494844	0.377767	0.583005	0.104901	0.244093	0.297513
LNC_014977	0	0	0	0	0	0	0	0	0.850665	0	0	0
LNC_013130	0	0	0	0	0.070391	0.297128	0	0.167008	0	0	0	0
LNC_013021	0.253343	0.396634	0.3269	0.053738	0.048968	0.213932	0.474097	0.355257	0.758283	0.05835	0.15437	0.044758
LNC_011859	0.209943	0	0.004865	0.00347	0.176176	0.017754	0.002563	0.004961	0.000296	0	0.420905	0.330106
LNC_005139	0	0.496302	0.693623	0.675036	0.265384	0	0.919665	0	0.012909	0	0.00191	0
LNC_012219	0.249191	0	0.310079	0	0.173392	0.323968	0.32808	0.375502	0.884794	0.340548	0.170909	0.227488
LNC_013254	2.96812	2.41475	1.73078	1.88683	2.19948	2.35447	3.47614	1.24297	2.05292	2.73563	2.02035	2.78792
LNC_000458	0	0.420711	0	0.009383	0	0	0.390054	0	0	0	0	0
LNC_010470	0.091004	0.321862	0.014419	0	0	0	0	0	0.438733	0	0	0
LNC_008389	1.32241	0.568949	2.97967	0.032383	0	0	0.055545	0	1.6744	0.028349	0	0
LNC_008388	0.765855	1.5162	0.087117	2.73458	2.10657	2.07262	1.54536	0.701595	1.10164	2.01053	2.25198	2.33068
LNC_020370	1.09477	0.821396	0.942088	1.56329	2.31819	1.66866	0	0.082052	0.24864	1.66904	1.37255	1.86561
LNC_013216	1.12295	1.59662	1.99886	0.409742	0.412131	0.32063	1.77297	1.99924	2.22859	0.152732	0.200239	0.177065
LNC_008381	0	0	0	0.142472	0.133418	0	0.398151	0.19576	0	0.305691	0.154591	0.156411
LNC_008380	0	0	0.425779	0	0.265035	0	0.239197	0	0.103101	0	0	0.171726
LNC_008383	0	0.40897	0	0	0	0	0	0	0	0	0	0
LNC_008382	0	1.2344	0	0	0	0	0	0	0	0	0	0.137079
LNC_008385	0.059525	0.060926	0.045711	0.095918	0.152682	0.053789	0.545636	0.415618	0.642541	0	0.053827	0.012564
LNC_008384	0.067877	0.253705	0.064913	0.151999	0.227855	0.240451	0.452573	0.264786	0.454563	0.16401	0.136141	0.26216
LNC_008387	0.416291	0.675042	0.167866	0.067671	0.764583	0.181083	1.49291	0.246449	0.738627	0.745487	0.230534	0.371708
LNC_008386	0	0	0	0.071766	0.139995	0.306713	0	0	0	0	0	0.041604
LNC_013132	0	0	0	0.054351	0.454834	0	0	0	0	0	0	0
LNC_016910	0	0	0	0.537061	0.971789	1.13322	0	0	0	1.05694	2.32549	0.568744
LNC_005078	0	0.023955	0	0.005546	0	0.319985	0	0.117456	0	0	0	0
LNC_005079	0	0	0	0	0	0	0	0	0.111824	0.141215	0.366545	0.052695
LNC_000554	0	0	0	0	0	0	0	0	0	0.089318	0	0.351924
LNC_000555	0	0	0	0	0	0	0.007047	0	0	0	0	0.36418
LNC_000556	0.240007	0.729457	0	0.46784	0.281358	0.396664	1.10712	0.730769	0.439242	0.447679	0	0.578338
LNC_000557	0	0	0	0	0	0	0	0	0.471199	0	0	0
LNC_000550	0	0	0	0	0	0	0	0	0	0	0.346996	0
LNC_005071	0	0	0.314858	0.205256	0.211217	0.394468	0.275042	0.241883	0.140366	0.072449	0	0
LNC_000552	0.553028	0.434764	0.165795	0.423169	0.673605	0.325124	1.31801	0.463351	1.60641	0.373845	0	0.282181
LNC_000553	0.195641	0	0	0	0	0	0.057344	0.462407	0	0	0	0
LNC_000451	0	0	0.421172	0	0.371027	0.009795	0	0.665219	0.973689	0.046724	0	0
LNC_014209	0	0	0.083185	0	0	0.359078	0	0	0	0	0	0
LNC_014208	0	0	0	0	0	0.315435	0	0	0	0	0	0
LNC_000450	0.233707	0.335872	0.531383	0.358487	0.024097	0.304258	0.850537	0.5799	0.686975	0.248258	0.22838	0.203032
LNC_014205	0.711529	0.827377	0.611607	1.32673	0.758466	0.731953	0.638529	0.375154	1.67181	0.42163	0.398845	0.337644
LNC_014204	0.274609	0.258157	0.42633	0.703951	0.638968	0.78656	0.70558	0.401281	0.569238	0.755676	0.576439	0.540762
LNC_014207	0	0	0	0	0	0.302531	0	0	0	0	0	0
LNC_014206	0	0	0.118522	0.04383	0	0.263417	0	0.238508	0.566032	0.019174	0.015564	0
LNC_014201	0	0.217756	0.254131	0.090461	0.097622	0.014035	0.140303	0.026856	0.891256	0	0	0
LNC_005133	0.336373	0.565297	0.695143	7.38997	1.37064	1.04577	0.24049	0.793821	0.585421	1.16087	0.576481	0.951257
LNC_014203	0.27319	0.322721	0.2904	0.098771	0.084307	0.028576	0.602627	0.359475	0.78085	0.013663	0.059772	0.065902
LNC_014202	0.033813	0.249833	0.201132	0.036469	0.178496	0.296618	0.421675	0.265772	0	0.0505	0.175131	0.122426
LNC_013929	0	0	0.346121	0	0	0	0.066471	0.362196	0.408093	0.281742	0	0.083787
LNC_013928	0.578689	0.373829	0.172933	0.366768	0.197029	0.060506	0.154346	0.437671	0.266443	0.077798	0.070977	0.049614
LNC_015002	0.208999	0.351005	0	0.261106	0	0.189055	0.733581	0	0.235198	0.10192	0	0
LNC_005132	0	0	0	0	0	0	0	0	0	0	0	0.31149
LNC_015004	0.476423	0.744547	0.244708	1.46965	1.05788	2.51843	0.287897	0.284692	0	1.06936	1.7917	1.69996
LNC_015005	0	0	0.27813	0	0	0	0	0	0	0	0	0
LNC_015006	0.03451	0.123495	0.086633	0.363817	0.316237	0.192898	0.429693	0.374761	0.48764	0.143954	0.108558	0.099042
LNC_015007	0.086688	0	0.445861	0.14233	0.181576	0.045155	0.01578	0.03357	0.189979	0.196803	0	0
LNC_013921	1.85198	2.32034	2.814	3.72558	3.14906	3.09901	2.62547	1.44853	4.41172	2.91562	2.38128	3.30598
LNC_000455	0.602047	1.1451	1.77345	2.13837	3.95577	3.25341	3.44935	0.762144	1.75907	2.27268	4.60727	3.75877
LNC_013923	0	0.023299	0	0	0	0	0.510246	1.72061	0.399964	0	0	0
LNC_013922	0	0	0	0	0	0	0	0	0	0.34785	0	0
LNC_013925	0	0	0	0	0	0	0	0	0	0.317546	0	0
LNC_012314	68.8372	5.12478	0	2.80428	0.92147	3.71687	30.7187	38.8596	29.9561	0.183672	1.18968	1.51512
LNC_013927	0	0	0	0.647091	0.129242	0.16465	0	0	0	0.428795	0.701183	0.538616
LNC_000454	0	0.635039	0	0	0	0	0.16612	0.386159	1.36736	0	0	0
LNC_003924	0	0	0	0.063834	0.241811	0	0	0	0	0	0	0.342855
LNC_003925	1.69993	2.87516	3.13988	0	0	0	4.8409	0.7584	3.37976	0	0	0
LNC_003926	0.165098	0.079702	0.151585	0.522939	0.975142	0.616031	0	0	0.10717	0.106479	0.065867	0.429814
LNC_003927	0	0	0	0	0.365367	0	0	0	0	0	0	0
LNC_003920	0	0	0	0.063851	0	0	0.165507	0.507099	0	0	0	0
LNC_005137	0	0.431022	0	0.050893	0	0	0	0	0	0.340734	0.158189	0.020931
LNC_003922	0.083393	0.05329	0.419432	0.498206	0.254702	0.1035	0.572127	0.61096	0.320469	0.468225	0.188955	0.469369
LNC_003923	0	0.407077	0	0	0	0	0	0	0	0	0	0
LNC_008039	0.227365	0.090976	0	0.078775	0.431236	0.456853	0	0.189504	0.377549	0.347826	0.242004	0.346562
LNC_005136	0	0.249543	0.177394	0	0	0.456186	0	0	0	0	0	0.13482
LNC_003928	0.210691	0.183246	0.168606	0.99544	0.909344	0.355499	0.435102	0.530705	0.377359	1.05363	1.26614	0.803234
LNC_003929	0	0	0	0.637792	0.301351	0.632249	0	0	0.061537	0.056666	1.53186	0
LNC_019985	7.31408	0.491597	8.41723	10.5564	7.32852	14.7441	0.704542	0.056	0	5.65997	2.83695	6.06333
LNC_019984	0	0	0	0	0	0.27732	0	0	0	0	0	0.23728
LNC_017827	0	0	0	0	0.191908	0.354495	0	0.072831	0	0	0.377315	0.209086
LNC_018574	0	0	0.333517	0.05188	0.084045	0.167804	0.329777	0.193389	0	0.144623	0.27815	0
LNC_018101	0	0	0	0	0	0.289377	0	0	0	0	0	0
LNC_018106	0	0.375403	0	0	0	0	0	0	0.098972	0	0	0.008356
LNC_016497	0	0	0.437453	0	0	0	0.115718	0	0.116758	0	0	0
LNC_018104	0.158386	0.26087	0.245542	0.207263	0.172296	0.10105	0.159864	0.266232	0.507184	0.099678	0.061524	0
LNC_012316	0	0	0	0.238406	0.076585	0	0.510352	0.31193	0.114178	0	0	0
LNC_019982	0	0	0	0	0	0	0	0	0	0	0.388428	0
LNC_019178	0.118131	0	0	0	0.118925	0	0.295461	0.217566	0.619895	0	0.187678	0.141063
LNC_018454	0	0	0	0	0	0.28083	0	0	0	0	0.012628	0
LNC_000169	0	0	0.28637	0	0	0	0.656986	0	0	0	0	0
LNC_000168	0.247558	0.481907	0.133444	0.111295	0.041724	0.116743	0.022668	0.292644	0.901999	0.035159	0.060266	0.08599
LNC_014367	0.529909	0.791004	1.68396	0.327533	0.122526	0.229406	1.69465	1.02945	2.16879	2.05689	2.81218	2.76838
LNC_000165	0	0	0	0	0	0	0.41415	0	0.157034	0	0	0
LNC_000164	0.091354	0	0	0	0	0.071463	0	0	0	0	0	0.527886
LNC_000167	0.784651	0.590369	1.22119	1.09264	1.11706	1.07148	0.903874	1.04363	1.72218	1.07962	1.13938	1.31246
LNC_000166	0	0	0	0.335994	0.200029	0	0	0	0	0	0.1895	0
LNC_000161	0	0.625084	0	0	0	0	0	0	0	0	0	0
LNC_000160	0	0	0	0	0	0	0	0	0.405423	0	0	0
LNC_000163	0	0	0	0	0	0	0	0	0	0	0.329427	0
LNC_000162	0	0	0.011563	0	0	0	0.00608	0	0	0	0	0
LNC_012078	0	0	0	0	0	0.28202	0	0	0	0	0	0
LNC_018109	0.134025	0.030278	0	0	0	0.095343	0.078038	0	0	0.077291	0.48393	0
LNC_016267	0	0	0	0	0.5768	0.771705	1.285	0.374981	0	0	0.36699	0
LNC_012079	0.960039	0	0	0	1.12631	0	0.010029	1.24042	0.553025	0.870394	0	0
LNC_018450	0	0	0	0	0	0	0	0	0.050216	0	0.329201	0
LNC_014363	0.455586	0.349606	0.982011	0.298709	0.357671	0.361596	0.488482	0.592315	0.730818	0.300361	0.627219	0.6618
LNC_017687	0.360484	0.353579	0.568274	0	0	0.027053	0.957741	1.00378	1.53144	0	0	0.029853
LNC_020889	0.402074	0.292035	0.366442	1.22592	1.7112	3.36875	1.91503	1.73909	0.827418	3.95529	2.64105	2.70014
LNC_018452	0	0	0	0	0.307187	0	0	0	0	0	0	0
LNC_018015	0	0	0	0	0	0	0.460616	0	0	0	0	0
LNC_014361	0.071309	0.344429	0.289713	0.15082	0.331318	0.411869	0.467671	0.502911	1.05937	0.231913	0.224217	0.375045
LNC_018800	0	0.027025	0	0	0	0	0.754126	0	0.051598	0	0	0.016931
LNC_019135	0	0	0	0.321929	0	0.196059	0	0	0	0	0	0.027237
LNC_012274	0	0	0.170695	0	0.1253	0.382923	0.187594	0.180178	0	0.376111	0.144177	0
LNC_017429	0	0	0	0	0.287992	0	0	0	0	0	0	0
LNC_018127	0	0.660558	0.29872	0	0	0	0	0	0.471632	0.094943	0	0
LNC_012070	0	0	0	0	0	0	0	0	0	0	0	0.411237
LNC_019502	2.66332	0.086204	0.169109	1.53449	5.05016	1.47991	0.549277	0	0	0.220548	0.526618	1.05973
LNC_019448	0	0	0	5.45136	5.23928	7.58676	0.030265	0	0	2.24505	3.99429	3.35782
LNC_019449	0	0	0	0.038321	0.539985	0.046347	0	0	0	0	0	0
LNC_017708	0	0	0	0	0.262793	0	0	0	0	0	0	0
LNC_012071	0	0	0.104742	0	0.087351	0	0	0	0	0.006527	0.04704	0.343663
LNC_019444	0.393322	0.249993	0.088078	0.225342	0.231376	0.414131	0.246249	0.247543	0.095897	0.420138	0.3571	0.219601
LNC_015369	0	0	0	0	0	0	0.605297	0	0	0	0	0
LNC_019446	0.488979	0	0	0	0	0	0	0.125345	0	0	0.139187	0
LNC_019447	0.266913	0.537075	0.520187	0	0	0	0.921536	0.480547	1.56195	0	0	0
LNC_019440	0	0	0	0.503469	2.12907	1.47826	0	0	0.302779	0.954286	1.38615	0.696849
LNC_019441	1.0343	1.02317	1.69231	0.277808	0.246992	0.105136	1.09193	1.13662	1.28038	0.059191	0.030884	0.057912
LNC_019442	0	0	0	0	0	0	0	0	0	0	0	0.439985
LNC_015368	0.087012	0.229218	0.439544	0.668785	0.388278	0.355016	0.561904	0.481192	0.812704	0.195963	0.197419	0.451495
LNC_011273	0	0	0	0	0	0	0	0	0	0	0	0.619575
LNC_011272	0.338512	0.104416	0.160111	0.957302	0.605117	0.461777	0.228676	0.064073	0.194388	0.366789	0.086952	0.060192
LNC_011271	0	0.294472	0.519615	2.0016	1.24222	0.850565	0.529549	0.48157	0.508293	1.18588	1.3718	0.610849
LNC_011270	0.610797	0.617068	1.19794	1.93849	1.64991	1.09752	1.26571	1.1918	1.83943	1.29191	1.31909	1.68016
LNC_011277	0	0	0	0.494391	0.101113	0.106702	0	0	0	0.022869	0.185891	0
LNC_011276	0	0	0	0	0	0	0	0	0	0.33113	0	0.255721
LNC_011275	0	0	0	0	0	0	0	0	0	0	0	0.314164
LNC_011274	0	0	0	0.324952	0	0	0	0	0	0	0	0
LNC_011279	0.681001	0.459029	0.27035	0.765986	0.396094	0.580898	0.503547	0.718285	1.40035	0.431192	0.330023	0.30839
LNC_011278	0	0	0.764327	0	0	0	0	0	0	0	0	0
LNC_011851	0.315015	0.187881	0.128616	0	0	0	0	0.489401	0.276866	0	0	0
LNC_010003	0	0.400653	0	0	0	0	0	0	0	0.08696	0	0
LNC_010002	0	0	0	0	0	0	0	0.420786	0.102446	0	0	0.184968
LNC_001388	0	0	0	0	0	0	0	0	0	0	0.428979	0
LNC_001389	0.459066	0.29677	0.558515	0.473951	0.381437	0.3852	1.5208	1.47379	2.07752	0.267622	0.243445	0.315636
LNC_010007	0	0	0	0.450945	0	0	0	0	0	0	0	0
LNC_010006	0	0	0	0	0.308553	0	0	0	0	0	0	0.014567
LNC_010005	0	0	0	0	0	0	0	0	0	0	0	0.353624
LNC_010004	0	0	0	0	0.288224	0	0	0	0	0	0	0
LNC_001382	0	0	0.654068	0.007704	0	0	0	0	0	0	0	0
LNC_001383	0.136254	0.143839	0.61941	0	0.023608	0	1.73929	1.15494	1.4206	0.037494	0	0
LNC_001380	0.081283	0.102532	0.213323	0.123859	0.205051	0.040706	0.290563	0.205068	0.333143	0.105514	0.14758	0.061154
LNC_001381	0.401481	0.43361	0.502255	0.376743	0.300313	0.224729	1.17921	1.07218	1.32344	0.314165	0.21569	0.578786
LNC_001386	0	0	0	0	0.271855	0	0	0	0	0	0	0
LNC_001387	0.28464	0.749463	0.477435	0.493302	0.798071	0.407199	1.13263	1.25512	1.6499	0.500248	0.36402	0.330004
LNC_001384	0	0	0	0.556014	0.009683	0.068975	0	0	0	0	0.020633	0.162538
LNC_001385	0	0	0	0	0	0	0	0	0	0.121635	0	0.343663
LNC_020855	0	0	0	0	0.319271	0.118826	0	0	0	0	0	0
LNC_013801	0	0	0	0	0	0	0	0	0.06013	0	0	0.403678
LNC_011965	0	0	0	0	0	0	0	0	0.469332	0	0	0
LNC_019126	0	0	0	0	0.312229	0	0	0	0	0	0	0
LNC_014855	0	0	0.140226	0	0	0	0	0.436266	0	0	0.370129	0.116191
LNC_013806	0	0	0	0	0.284101	0	0	0	0	0	0	0
LNC_011964	0.310453	1.08406	1.45187	0.405294	0.499451	0.42857	1.67672	0.94773	2.76963	0.350469	0.254148	0.359573
LNC_013807	0.251582	0.138045	0	0.353161	0.269071	0.50353	0.479651	0.078171	0.243877	0.129401	0.592439	0
LNC_009078	1.07181	2.57936	0.769442	0	0	0	1.27693	1.43512	1.3558	0	0	0
LNC_016433	0	0	0	0	0	0.297128	0	0	0	0.121303	0	0
LNC_013804	0	0.503652	0	0	0.089007	0	0	0	0.046238	0	0	0.243066
LNC_014838	0	0	0	0.086237	0	0	0.07842	0	0	2.90435	1.97827	1.16381
LNC_009079	0	0.394298	0	0	0	0	0	0	0	0	0	0
LNC_014836	0.496729	0.887592	0.356448	1.16806	1.37227	1.40614	1.1386	0.851867	0.385727	1.07143	2.29744	1.17678
LNC_014340	0.58498	0.457792	0.408609	0.4919	0.388742	0.03958	0.622468	0.416612	1.67681	0.168118	0.158357	0.324697
LNC_014834	0.074834	0.049087	0.140189	0.333444	0.855898	0.222746	0.233099	0.064524	0.116217	0.076484	0.061324	0.158614
LNC_013805	0	0	0	0	0	0.164214	0.071319	0	0.287838	0	0	0.22852
LNC_014832	0	0	0	0.151124	0	0	0	0	0	0.139075	0	0.519434
LNC_011969	0.351468	0.111564	0	1.70833	2.46283	1.28146	0.322102	0	0	5.81965	8.93024	0
LNC_014830	0	0	0	0	0	0	0	0	0	0	0	0.469232
LNC_014831	0.143811	0.123577	0.040501	0	0.147134	0	0.789518	0.421311	0.115553	0.096794	0	0
LNC_004712	0.343256	0.239525	0.505857	0.173531	0.139364	0.217187	0.726781	0.231598	1.27577	0.044327	0.030426	0.19018
LNC_004713	0	0	0	0.071789	0.331593	0.040467	0	0	0	0.131263	0.04747	0.38904
LNC_004710	0	0	0.474087	0	0.205638	0	0.174402	0	0.183929	0	0.086609	0
LNC_004711	0.253086	0.267467	0.065796	0.331435	0.226475	0.152315	0.29213	0.345214	0.791541	0.199288	0.2022	0.15554
LNC_004716	0	0	0	0	0	0	0.588197	0	0	0	0	0
LNC_004717	0.234245	0.060561	0.174064	0	0	0	1.16498	0.159251	0	0	0	0
LNC_004714	0	0	0	0.138429	0	0	0	0.156765	0	0.337017	0	0
LNC_004715	0	0	0	0	0	0	0	0.119916	0.611053	0	0	0
LNC_004718	0	0	0.129826	0	0	0	0.545817	0.065755	0.12896	0.05479	0	0
LNC_004719	0	0.371007	0.20912	0	0	0	0	0	0	0	0	0
LNC_009537	0	0	0	0	0.284101	0	0	0	0	0	0	0
LNC_007357	0	0.018059	0.00484	0.013656	0	0.103533	0	0.116931	0.481184	0	0	0.134525
LNC_007356	0	0.856324	0.150549	0.128331	0	0.146711	0.249956	0.394448	0.271325	0	0	0.19463
LNC_007355	0.635786	1.44687	1.11956	2.29208	1.16363	0.704239	0.277745	0.101872	0.458	0.127995	0.102652	0.17553
LNC_007354	0.055465	0.070509	0.253159	0.85739	0.689271	0.535449	0.298235	0.051357	0	0.587758	0.590703	0.92126
LNC_007353	0.02845	0.06742	0.13673	1.19098	1.21329	1.12859	0.081845	0.07544	0.081939	0.919984	0.978663	0.770377
LNC_007352	0.051095	0.102051	0.084984	0.958397	0.532826	0.474697	0.509026	0.471576	0.261197	0.247836	0.321916	0.113625
LNC_007351	3.03317	2.9729	4.60544	2.05455	2.22866	1.65165	5.89668	5.01622	7.5278	1.49509	1.00336	1.82556
LNC_007350	0.647021	0.297503	2.15686	0.450301	0	1.47515	4.11784	3.00411	1.98667	0.188938	0.244919	0.137594
LNC_014309	0	0	0	0.311778	0	0	0	0	0	0	0	0
LNC_018112	0	0	0.217428	0	0	0.385817	0	0.491791	0	0	0.0921	0.054696
LNC_007359	0	0	0	0	0	0	0	0	0	0	0	0.316884
LNC_007358	0	0	0	0	0	0.320995	0	0.045734	0	0	0	0.138503
LNC_000833	1.61224	1.48345	3.5779	2.04775	1.76236	2.44804	1.8931	3.52297	4.10237	1.00091	1.88284	1.49372
LNC_000832	0.701968	0.576513	0.893564	0.574544	0.330965	0.714591	0.274951	0.916678	1.28104	0.819636	0.398328	0.454346
LNC_000831	0.163339	0.485395	0.099654	0.165984	0.407597	1.00696	0.092074	0.427882	0.644059	0.589049	0.054445	0.550757
LNC_000830	0	0	0	0	0.288594	0	0	0	0	0	0	0
LNC_000837	0	0	0	0	0	0	0	0	0	0	0.354882	0
LNC_000836	765.434	304.619	228.921	73.8476	108.016	88.1043	450.837	484.625	526.905	104.486	103.174	111.893
LNC_000835	0.275743	0	0	0	0.324987	0.134038	0.672132	0	0.197827	0	0.150184	0
LNC_000834	0	0	0	0	0.024134	0.114766	0.378468	0.185829	0.494504	0.043731	0	0
LNC_000839	0	0	0	0.038289	0	0	0	0	0	0.322676	0	0
LNC_000838	0.540831	0.431633	1.11238	0.035028	0.095648	0.067835	0.466556	0.567113	0.447603	0.200701	0.133717	0.165637
LNC_006408	0	0.410241	0.139641	0	0	0	0.439817	0.205107	0.247893	0.118854	0.059963	0.139975
LNC_006409	0.610049	0.625001	2.01069	0.068255	0.207	0.073139	1.52033	1.46887	1.34309	0.122551	0.128408	0.039818
LNC_014859	0.056205	0	0	0.199177	0.932139	0.162298	0.074144	0.181065	0.147389	0.809874	0.958694	0.759949
LNC_011660	0	0	0	0.321929	0	0	0	0	0	0	0	0.00454
LNC_011661	1.34458	2.89858	4.221	0	0.033335	0	2.05139	1.41959	1.9075	0	0	0
LNC_011662	0.047919	0.729697	0.372778	0	0.058883	0	0.537433	0.045618	0.148249	0	0	0
LNC_011663	0	0	0	0	0	0	0	0	0	0	0	0.31017
LNC_011664	0	0	1.14634	0.759707	0.345209	0.445986	0.069126	0	0	0.222046	0.138506	0.528549
LNC_011665	0	0	0	0.132027	0.358189	1.48342	0.003938	0.006518	0.020953	0	0	0
LNC_011666	0.355622	0.270483	0.504099	0.958121	1.19857	1.67149	0.827801	0.34644	1.30902	0.569327	0.490202	0.610658
LNC_011667	0	0	0	0	0	0.47768	0	0	0	0	0	0
LNC_011668	0	0	0	0	0	0.28202	0	0	0	0	0	0
LNC_011669	0	0	0	0	0	0	0	0	0	1.24439	0.993052	0.345339
LNC_020197	3.25823	3.71788	4.15042	1.37508	1.9372	1.32129	6.04785	7.32611	9.06517	1.45301	1.54724	1.07382
LNC_016831	0	0	0	2.56542	2.75502	3.37699	0	0	0	0.932843	1.10477	1.23259
LNC_020194	26.4649	0	10.0289	0	0	0.21383	41.8137	0	8.2843	0	0	0
LNC_020597	0.463607	0.214291	0	0	0	0.064359	0.095763	0	0	0.398816	0	0.145019
LNC_020195	0	0	0	0.30124	0.12761	0	0	0	0	0	0.194901	0
LNC_014741	0	0	0	0.114779	0.171704	0.130757	0	0	0	0.400925	0.137899	0.541858
LNC_009522	0	0	0	0	0	0	0	0.170571	0.830223	0	0	0
LNC_009523	0	1.01353	0	0	0	0.395743	0.006331	0.045471	0.003882	0	0.015563	0
LNC_015643	0.889189	0.902014	1.94739	0.845691	0.874699	0.734449	2.15519	2.60237	2.54718	0.649021	0.680588	0.697266
LNC_019431	1.77858	1.16036	1.81591	1.08829	0.779046	0.896063	2.461	2.17576	3.76745	1.32733	0.706018	1.02186
LNC_009252	0	0	0	0	0	0	0	0	0	1.06925	0.764761	0.642107
LNC_009521	0	0	0	0	0	0	0.520733	0	0.020433	0	0	0
LNC_009526	0	0	0	0.307964	0.568759	0.122318	0	0	0	0.435564	0.221907	0
LNC_018577	0	0	0	0	0	0.291916	0	0	0	0.029932	0	0
LNC_009527	0	0	0	0	0.271855	0	0	0	0	0	0	0
LNC_017338	0	0.727888	0	0.139024	0	1.27855	1.015	0	1.38033	0	0	0.896189
LNC_017339	0	0	0	0	0.350391	0	0	0	0	0	0	0.002711
LNC_017848	2.69373	2.375	0.693997	2.83954	2.69384	2.56147	1.75176	2.39765	3.02018	3.94139	3.89183	3.2577
LNC_017849	0.269253	0.369564	0.260824	0.256965	0.358993	0.082919	0.107588	0.130515	0.495389	0	0.191538	0
LNC_018223	0	0.330456	0.679682	0	0.041096	0	0	0	1.05033	0	0.44759	0.01637
LNC_009524	0.991096	1.98717	1.24683	1.26087	1.40313	0.330074	2.34876	2.20977	3.56925	0.373658	0.888704	0.766616
LNC_017330	0	0	0	0	0	0	0	0	0.435043	0	0	0
LNC_017331	0	0	0	0	0	0	0	0	0	0	0	0.322468
LNC_017332	0.897467	1.08474	1.00057	1.18829	0.605737	0.516849	2.31072	2.3169	2.98938	0.39422	0.30185	0.785933
LNC_009525	0	0	0	0	0	0.065194	0	0	0	0	0.34243	0
LNC_017334	0	0	0	0	0.226872	0.17956	0	0	0	0.750105	0.07021	0.38926
LNC_017335	0.446291	1.03245	1.3718	0.873104	0.893164	0.689267	1.99913	1.79708	2.47058	0.925312	0.422167	0.784626
LNC_017336	0	0	0	0	0	0	0.73775	0.034546	0	0	0	0
LNC_017337	0	0	0	0	0	0	0	0	0.516928	0	0	0
LNC_002093	0.732533	0.370035	1.04415	0.580653	0.470721	0.477229	1.28622	1.74639	1.82469	0.348011	0.358816	0.677435
LNC_002092	0	0.64338	0	0	0	0	0	0	0	0	0	0
LNC_002091	0	0	0	0.326485	0	0	0	0	0	0	0	0
LNC_002090	2.63108	1.82301	5.02771	0.13391	0.039468	0	3.16501	2.2029	3.30628	0.117603	0.073089	0.076295
LNC_002097	0	0.145232	0.126037	0.064735	0	0.123253	0.514876	0.154236	0.451066	0.164856	0.043667	0.041078
LNC_002096	0.131157	0	0.147911	0.457126	0.325404	0.083946	0.315392	0.274435	0.551296	0.218349	0.301482	0.602748
LNC_002095	0	0.246759	0.188531	0.182924	0.280149	0.311148	0.639078	0.456794	0.478452	0.235502	0.182343	0.034009
LNC_002094	1.17104	1.08733	1.40461	1.1496	0.727656	0.864808	1.1923	1.82721	4.00077	1.35045	0.794357	1.01035
LNC_002099	0	0	0	1.91833	2.44607	0	2.08582	0	2.40367	0	0.868	1.47577
LNC_002098	0	0	0	0	0	0	0	0	0	0	0	0.315518
LNC_017022	0	0	0	0	0	0	0.396749	0	0.147448	0	0	0
LNC_009607	0	0	0	0	0	0.545015	0	0	0	0	1.02769	0
LNC_009606	0.136825	0.996142	0.01577	0.366486	1.59499	0.255733	2.11664	1.38535	1.87989	3.27716	2.58702	2.73198
LNC_009605	0.287714	0.278378	0.814569	0.327957	0.373413	0.319866	1.46415	0.782879	1.4203	0.448141	0.340879	0.310605
LNC_009604	0	0.689473	0.227415	0.358428	0.125502	0.562988	0.067415	0.16551	0.272081	1.03629	0.605799	0.378007
LNC_009603	0	0	0	0	0	0.072979	0.205695	0.487547	0	0	0	0
LNC_009602	0.791549	0.851915	0.796402	1.25382	0.511563	0.537178	0.73062	0.597345	2.09699	0.645192	0.762618	0.988144
LNC_009601	0.418013	0.40592	0.38103	0.531605	0.32767	0.226039	0.968965	0.63154	0.563324	0.174941	0.273185	0.256738
LNC_009600	0	0.00819	0	0.009071	0.009621	0	0.56	0	0.006175	0	0	0
LNC_009979	0	0	0	0.259673	0.149058	0.023354	0.277744	0	0.388875	0.314467	0.268307	0.290517
LNC_009978	0.345687	0.31187	0.159324	0.121926	0	0.117244	0.166338	0.080422	0	0.067463	0.069461	0.390748
LNC_017475	0	0.094368	0.196013	0.117051	0.053992	0	0	0	0	0.234777	0.353699	0.1464
LNC_009609	4.47356	3.38721	8.77373	6.53806	7.7983	4.77489	5.47631	6.49294	9.92673	3.25742	3.79392	6.45766
LNC_009608	0.347401	0.42482	0.849055	0.386775	0.386503	0.536855	0.311047	0.422786	0.843956	0.289857	0.297052	0.374533
LNC_008554	0.198555	0.439939	0.476119	0.26241	0.216373	0.042261	0.791973	0.760381	0.463861	0.453696	0.408059	0.179773
LNC_001430	1.07752	1.20891	2.22773	2.77884	2.28482	1.64549	4.19125	3.6933	4.78924	2.26701	1.49532	2.24587
LNC_000769	0.668456	0.633297	0.254523	1.38635	0.907319	0.590792	0.607995	0.429492	1.09305	0.393107	0.29389	0.495978
LNC_000768	3.282	1.62464	0.853248	4.68114	6.89529	7.78326	2.71164	3.07295	2.41778	7.2982	5.50405	4.74826
LNC_008550	1.78188	2.12297	1.75473	0.808744	0.628798	0.74091	1.66619	1.53482	2.70525	0.551048	0.414518	0.912137
LNC_008551	0.029651	0.146221	0	0.302709	0.121015	0.072758	0.210304	0.153033	0.388843	0.084442	0.065023	0
LNC_008552	0	0	0	0	0	0	0	0	0	0	0	0.440965
LNC_001431	0	0	0	0.414925	0.650472	0.374757	0	0	0	0.094806	0.087921	0.126397
LNC_000763	0.309029	0.413589	0.711105	0.422051	0.359489	0.332868	1.12284	0.486986	1.6541	0.461208	0.148292	0.312949
LNC_000762	0.00169	0.027358	0.220292	0.00072	0.029357	0.006971	0.00242	0.418761	0.019769	0	0.007624	0.019685
LNC_000761	0.901351	0.291151	0.294498	0.736339	0.869701	0.473514	1.08233	0.417817	1.05729	0.440553	1.04552	1.18217
LNC_000760	0	0.129351	0.100116	0.242462	0.203548	0.217612	0.260631	0.135226	0.475083	0.343248	0.098975	0.027011
LNC_000767	0.287055	0.462487	0.488337	0.633181	0.886425	0.606457	0.936503	0.823215	1.41034	0.754669	0.711678	0.831426
LNC_000766	0.157694	0.338549	0.629569	0.290389	0.56864	0.04083	0.416837	0.663465	0.603707	0.048471	0.248022	0.168498
LNC_000765	0	0	0	0.352119	0.147414	0	0	0.000323	0.273706	0	0	0.02817
LNC_000764	0	0	0	0	0.222248	0.325811	0.133096	0	0	0.485304	0.276605	0.209143
LNC_013033	0.459851	0	0.158064	0.206698	0.315576	0.078096	0.191382	3.65929	7.03192	8.49418	2e-06	5.68052
LNC_006421	0	0	0	0.224786	0.269179	0	0	0	0	0	0.058373	0
LNC_019183	0	0	0	1.90199	0.653988	0.52865	0.408435	0.430435	0.279194	1.24152	0.597935	1.2508
LNC_013032	1.31953	1.25261	1.66928	1.27245	1.13321	1.06178	1.3222	1.66662	2.14367	0.368843	0.910231	0.904613
LNC_006426	0	0.063836	0	0.07636	0.280561	0.389953	0.298756	0.108293	0.112618	0	0	0.085948
LNC_019182	0	0	0	0.292045	0	0	0	0	0	0	0	0
LNC_013031	0	0.396075	0	0	0	0.12392	0	0	0	0	0	0
LNC_006427	0	0	0	0	0	0	0	0	0	0	0	0.308862
LNC_002545	0	0.385651	0	0	0	0	0	0	0	0	0	0
LNC_002544	0.438771	0	0	0	0	0	0	0	0	0.06714	0	0
LNC_002547	0.342313	0.664644	0.816574	0.632726	0.581298	0.71739	1.23961	0.939099	1.52947	1.06681	0.349669	0.403161
LNC_002546	0	0	0	0	0	0	0	0	0.453688	0	0	0.083657
LNC_002541	0	0	0	0.021474	0.409547	0	0	0	0	0	0	0.143126
LNC_002540	0	0	0	0.335895	0	0.091352	0	0	0	0	0	0
LNC_002543	0	0	0	0	0.074688	0.288024	0	0	0	0	0.026824	0
LNC_002542	0	0	0	0	0	0.290641	0	0	0	0	0	0
LNC_012319	0	0	0	0	0.329988	0	0	0	0	0	0	0.121948
LNC_012318	0.050881	0	0	12.1619	6.25477	0.612252	0	0	0	1.85543	2.86464	5.61947
LNC_019137	0	0	0	0	0	0.28086	0	0	0	0	0	0
LNC_006357	0	0	0	0.79535	0.977565	0.801385	0.013395	0.006608	0	2.58328	0.955766	0.875333
LNC_002549	0	0	0	0	0	0.286883	0	0	0	0	0.255199	0.014724
LNC_002548	0.382835	0.45674	0.829013	0.766995	0.600795	0.487336	1.13465	0.877725	1.62067	0.016778	0.353856	0.660165
LNC_012869	0	0	0	0.018025	0.097106	0	0	0	0	0.451601	0	0.145793
LNC_012868	0.196649	0.158515	0.213075	0.640715	0.507135	0.765332	0.509354	0.495638	0.918736	0.525662	0.429768	0.732731
LNC_003155	0.096813	0.306722	0.246132	0.027271	0.194993	0.104896	0.536992	0.445445	0.710617	0.163529	0.152682	0.028746
LNC_001438	0	0	0	0.019497	0.020727	0.078118	0.161071	0	0	0	0.366545	0.085916
LNC_003157	0.869833	0.747244	1.45134	0.897205	0.541005	0.685875	0.950644	1.0419	1.9766	0.254044	0.453454	0.239126
LNC_003156	178.704	39.4939	28.812	4.45701	5.01354	2.95742	179.188	101.583	46.1016	6.05379	1.60964	4.94002
LNC_003151	0	0	0	0	0.33548	0.060892	0.083042	0	0	0.070451	0.080843	0
LNC_003150	0.485166	0.358472	0.331536	0.285562	0.201775	0.248112	0.532731	0.378252	1.39521	0.05138	0.02276	0.199645
LNC_003153	0	0	0	0	0.296919	0.132483	0	0	0	0	0.303416	0.348077
LNC_003152	0.415691	0	0	0.414024	0.37259	0.732808	0.484528	0.621231	0.487248	0.64013	0.527624	0.123672
LNC_019287	0.986348	0.527738	0.232633	2.41857	1.33408	2.03584	1.22853	0.173647	0.511885	2.66175	3.03356	4.28357
LNC_013034	0.475229	0	0.325318	1.682	0.325956	0.688944	0.787247	0	0.668208	3.32692	1.34924	2.6598
LNC_003159	0	0	0	0	0	0.363057	0	0	0	0	0	0
LNC_003158	0.486799	0.319879	1.23887	0.8499	0.892585	0.542516	1.85641	1.48934	2.77998	0.682422	0.376127	0.781551
LNC_020594	0.138662	0.049171	0	0	0	0	0.015876	0.401824	0	0	0	0
LNC_006429	0.304089	0.161745	0.42749	0.310795	0.499001	0.147793	0.701786	0.872048	0.743533	0.177007	0.369303	0.313457
LNC_000499	0	0.219236	0.08966	0	0.106376	0.073424	0.373025	0.174942	0.325347	0.01308	0.115319	0.0315
LNC_000498	0.10566	0	0.485172	0.074908	0.08373	0	0.136378	0	0.138181	0	0.053955	0.079221
LNC_000495	0	0	0	0	0.084375	0	0	0	0.557626	0.01099	0	0.269298
LNC_000494	0.699252	0.676982	0.848099	0.60726	0.511314	0.366882	1.09699	0.940041	2.29099	0.308311	0.366572	0.421652
LNC_000497	0	0	0.469615	0	0	0	0.23845	0.11452	0.056138	0	0.055856	0
LNC_000496	0	0	0	0	0	0	0	0.639181	0	0	0	0
LNC_000491	0	0.378581	0	0	0	0	0	0	0	0.134142	0	0
LNC_000490	0.599247	0.211717	1.03446	1.38735	1.37609	1.2942	1.15807	0.045587	0.398896	0.204645	0.879342	0.960254
LNC_000493	0	0	0	0	0	0	0.403496	0	0	0	0	0
LNC_000492	0	0	0	0	0	0	0	0	0	0	0.337983	0
LNC_002400	0.034096	0.500649	0.031166	0.15816	0	0	0.187286	0.409024	0.204775	0	0.134245	0.128625
LNC_002401	0.334018	0.553693	0.367652	0	0.111763	0.167761	0.174225	0.582751	0.565279	0	0.124706	0.091008
LNC_002402	0	0	0	0.324952	0	0	0	0	0	0	0	0
LNC_002403	0	0.174404	0.14054	0.200208	0.521242	0.153362	0.170384	0	0.196848	0.154582	0	0.109257
LNC_002404	0	0	0	0	0	0.295808	0	0	0	0	0	0
LNC_002405	0	0.088025	0	0.094038	0.051344	0	0.62016	0.065512	0	0	0	0.040667
LNC_002406	0	0	0	0.662255	0	0	0	0	0	0	0.001946	0
LNC_002407	0	0	0	0.323433	0	0	0	0	0.179567	0	0	0
LNC_002408	0	0	0	0	0	0	0	0	0.474002	0	0	0
LNC_002409	0.076544	0.069707	0.215098	0.307243	0.426928	0.63653	0.16956	0.011098	0.552593	0.214334	0.202462	0.069969
LNC_015851	0	0	0	0	0.300335	0	0	0	0	0	0	0
LNC_010649	0	0	0.092191	0.009677	0	0	0.761404	0.28889	0.462061	0	0	0
LNC_010648	0	0	0	0.295574	0.303171	0.237567	0	0	0	0	0.251311	0.344009
LNC_012171	0.585321	0.432054	0.025011	2.11164	1.80961	1.15792	4.06236	1.55813	2.94987	3.09078	2.0601	0.899481
LNC_011953	0	0.47902	0	0	0	0	0	0.499646	0.250319	0	0	0.129908
LNC_012116	0	0	0	0	0	0	0	0	0	0	0	0.36418
LNC_010641	1.63286	1.29297	3.16429	2.63936	2.21834	2.30725	2.84379	3.52154	4.90802	0.959635	1.30955	1.6586
LNC_010640	0	0	0	0	0	0.293202	0	0	0	0	0	0
LNC_010643	0	0.369448	0	0.314407	0.132059	0.069446	0	0.185413	0.294897	0.156649	0.078183	0
LNC_010642	0	0	0	0	0	0	0	0	0	0.07571	0.363364	0.040859
LNC_010645	0	0	0	0	0	0.078021	0.064758	0	0	0.360398	0.265228	0
LNC_010644	0	0	0	0	0.297501	0	0	0	0	0	0	0
LNC_010647	1.37795	1.6724	1.0056	1.37322	1.03267	1.7114	0.523751	1.7975	1.02388	2.30873	1.17996	2.21504
LNC_010646	0.182685	0.081718	0.49317	0.627821	0.453293	0.49031	0.086002	0.164613	0.790412	0.140946	0.145119	0.319741
LNC_012114	0.176226	0.476147	0.272437	0.122021	0	0	0	0.122375	0.171975	0	0	0
LNC_012113	1.84014	3.15865	1.73469	6.99585	11.827	7.89114	5.26447	1.89237	5.84762	17.7205	12.9436	14.2718
LNC_012112	0	0	0	0.302248	0	0	0	0	0	0	0	0
LNC_012170	0.026435	0.070948	0.951714	0.768287	0.674638	0.817609	0.398988	0.47886	0.530954	0.355486	0.502606	0.508664
LNC_012111	0	0	0	0	0	0.293202	0	0	0	0	0	0
LNC_015180	0.422229	0	0	0	0	0	0.323573	0	0	0	0	0
LNC_012110	0	0	0	0	0	0	0.602721	0	0	0	0	0
LNC_015183	0.338397	0	0	0	0.201843	0.310679	0.327632	0	0.100642	0	0.165093	0
LNC_020109	0	0.03407	0.284205	0.215653	0.1945	0.204192	0.290697	0.072943	0	0	0.248644	0.557938
LNC_020108	0	0	0	2.54292	2.84799	4.76271	0.804214	0.414321	0.071851	1.27906	1.93164	1.83166
LNC_015182	0.03387	0	0	0	0	0	0.443733	0	0	0	0	0
LNC_020101	10.7199	45.2597	9.38298	1.57749	42.5975	78.9107	18.2099	28.5116	48.2335	47.1856	5.59784	59.6469
LNC_015185	0	0	0	0.181767	0.189398	0	0	0	0.094425	0.41523	0.275789	0.502994
LNC_020103	0.436821	0	0	0.018457	0	0.339686	0	0	0.155624	0	0	0.016267
LNC_020102	0	0	0	0.156971	0.127997	0.078004	0	0.202894	0	0.066845	0.613185	0
LNC_020105	0.939691	1.69355	0.283588	0.055515	0.046876	0	0.584809	0.141484	0.570792	0	0	0
LNC_020104	0	0	0.116142	0.181151	0	0.055253	0	0	0.142489	0	0.139029	0.556655
LNC_020107	24.4322	7.25355	4.39725	4.43079	4.74739	3.89298	31.8772	22.2591	26.9108	4.02888	4.57749	4.00984
LNC_012173	0	0	0	0	0	0	0	0	0	0	0.79716	0.140858
LNC_001018	0	0	0	0	0	0.291916	0	0	0	0	0	0
LNC_001019	0	0.529668	0.119088	0.558872	0.06635	0	0	0.398388	0.511567	0	0.136028	0
LNC_015475	0	0.096185	0	0	0.038179	0	0.949583	1.29789	0.775503	0.430231	0.743231	0.068733
LNC_015187	0	0.397867	0	0	0	0	0	0	0	0	0	0
LNC_020099	0	0	0.133491	31.1732	10.2289	8.01731	0.10523	0.068065	0.59694	3.77322	5.87122	11.3602
LNC_001012	0	0.094751	0	0	0	0	0.158295	0.932394	0.136889	0.429987	0.32294	0.357858
LNC_001013	0	0	0	0	0	0	0	0	0	0	0.300285	0.331223
LNC_001010	0.193474	0.171934	0.160343	0.272499	0.124154	0	0.329625	0.180346	0	0.596579	0.049693	0.135929
LNC_001011	0	0	0	0	0	0	0.432787	0	0.148283	0	0	0
LNC_001016	0.806216	0.935536	0	0.130797	0.119451	0.105045	0.796027	1.79068	1.96203	0.047872	0.295407	0.366309
LNC_001017	0	0.38567	0.367392	0	0.15383	0.229432	0.134346	0.233881	0	0	0	0
LNC_001014	0	0	0	0	0	0	0	0	0.451538	0	0	0.105232
LNC_001015	0	0	0	0	0.303223	0	0	0	0	0	0	0
LNC_008738	0.290165	0.130815	0.400973	0.206406	0.062694	0	1.21803	1.72212	0.65442	0	0	0.181181
LNC_008739	0.356555	0.248252	0.315436	0.290714	0.2182	0.291519	0.125902	0.199013	0.689011	0.206101	0.103578	0.266028
LNC_016524	0	0	0	0	0.262793	0	0	0	0	0	0	0
LNC_016525	0	0	0	0	0.376914	0	0	0.139918	0.165117	0.125878	0	0
LNC_016522	0	0	0	0	0	0	0	0	0.417174	0	0	0
LNC_016523	0	0	0	0	0	0	0.915778	0	0	0	0.096015	0
LNC_016520	0.140007	0	0	0.486081	0.141354	0.094494	0	0	0	0.102977	0.083646	0
LNC_016521	0	0	0	0.024389	0	0.0462	0	0	0	0.301837	0.35424	0.50393
LNC_008730	0.652558	0.576941	1.32331	0.116613	0.342689	0.196689	2.11389	1.6675	2.08406	0.250995	0.134644	0.657395
LNC_008731	0	0	0	1.99408	1.25269	0.943503	0.027378	0	0	0.475535	0.384749	0.602559
LNC_008732	0	0	0	0.308994	0	0	0	0	0	0.274328	0	0
LNC_008733	0	0	0	0	0.071768	0	0.405653	0	0	0	0	0
LNC_008734	0	0	0	0	0.083153	0.076678	0	0	0.439053	0.05824	0	0
LNC_008735	0.183386	0.491135	0.303567	0.358479	0.260273	0.31888	0.626383	0.584417	0.924467	0.245405	0.197235	0.262719
LNC_008736	0.249454	0.218706	0.622871	0.208877	0.273998	0.168926	0.599152	0	0.871737	0	0	0
LNC_008737	0	0	0	0	0	0	0	0.533408	0	0	0	0
LNC_014018	0	0.031202	0	2.22275	0.450978	0.420881	0	0	0.021525	0.036955	0.332466	0.339852
LNC_014019	0	0	0	0.145715	0.300263	0	0	0	0	0	0	0
LNC_007903	0	0	0	0.122914	0	0	0	0	0	0	0	0.319651
LNC_020098	49.4325	36.6071	37.6222	7.44067	6.10601	7.71732	98.4762	64.4029	110.107	6.37972	4.93232	5.21991
LNC_011068	0	0	0	0.303068	0	0	0	0	0	0	0	0
LNC_011069	0	0	0	0.318962	0	0	0	0	0	0	0	0
LNC_011066	0	0	0	0	0.306796	0	0	0	0.040005	0	0	0
LNC_011067	0	0	0	0	0	0	0	0	0	0	0	0.358824
LNC_011064	1.56272	2.02349	0	0	0	0	4.98	6.05852	9.14729	0	0	0
LNC_011065	0.498979	0.633049	0.770609	0.013287	0.009285	0	0	0	0	0.416479	0	0
LNC_011062	0.71809	0	0	0	0.129656	0.181945	0.071947	0	0	0	0	0
LNC_011063	0.000733	0.000285	4.88085	0.098482	0	0	3.10358	1.95138	0.082925	0.379854	0.129747	0.131931
LNC_011060	0.038749	0.42531	1.01764	0.24432	0.21908	0.336106	1.22507	0.485837	0.893412	0.020259	0.209777	0.133083
LNC_011061	0	0.920096	0.094767	0.128013	0.13306	0.038848	0.58701	0	0.296811	0.079988	0.3157	0.154431
LNC_020595	0	0	0	0	0	0.305306	0	0	0	0	0	0
LNC_010258	0	0	0	0	0.114453	0	0	0	0	0.517644	0	0
LNC_010259	1.01504	1.19505	1.41241	1.30235	1.23943	1.01007	1.92449	2.01978	3.08524	0.93429	0.619571	0.96607
LNC_010256	1.3505	0.673162	0.930936	1.54916	1.1611	1.27487	1.16153	1.5047	3.10068	1.47474	1.09532	1.71968
LNC_010257	0.343026	0.107128	0.468396	0.300252	0.160789	0.135278	1.09374	1.23783	1.38286	0	0.099474	0.076516
LNC_010254	0.911574	1.08638	1.42342	0.137712	0.308241	0.232604	1.80293	1.93644	2.09549	0.146944	0.309727	0.470493
LNC_010255	0.939347	0.425274	1.49535	1.48016	1.63164	1.55598	1.38829	1.55546	1.90348	1.19119	0.760695	1.1062
LNC_010252	0.60442	0.301532	0.926898	0	0	0	1.08388	0.820518	0.624483	0	0	0
LNC_010253	0	0.628061	0	0	0	0	0.178361	0	0	0.16249	0	0.167315
LNC_010250	0.087233	0.161668	0.408279	0	0	0	0	0	0.157739	0	0	0
LNC_010251	0	0.359563	0	0	0	0	0.465481	0.179096	0.846955	0	0	0
LNC_001171	0.116232	0.187423	0.185625	0.057872	0.105293	0.083289	0.289157	0.169699	0.465618	0.427118	0.420073	0.214215
LNC_001170	0.099622	0.089723	0.269824	0.105941	0.418323	0.151224	0.128257	0.186971	0	0.076345	0.78977	0.074694
LNC_001173	0	0	0	0.332763	0	0	0	0	0	0	0	0
LNC_001172	0	0	0	0.229102	0.10769	0.744304	0	0	0	0	0	0.122853
LNC_001175	0	0	0	0.158993	0	0	0	0	0	0	0.339453	0
LNC_001174	0	0	0	0	0.049989	0.144946	0	0.360356	0	0.16233	0.238849	0.316116
LNC_001177	0	0	0	0	0.309168	0	0	0	0	0	0	0
LNC_001176	0	0	0	0.351701	0.288004	0	0	0	0	0.158747	0	0
LNC_001179	0	0	0	0	0	0.187135	0.076769	0	0.579005	0	0.094683	0
LNC_001178	0.263803	0.438367	0.669738	0.395231	0.379742	0.308476	0.776776	0.881719	0.796693	0.448243	0.406253	0.303731
LNC_018272	0	0	0.157273	0	0.095286	0.240211	0	0	0	0.289813	0.631895	0.130338
LNC_018273	0	0	0	0	0.015539	0	0	0.136096	0	0	0.196883	0.477392
LNC_018274	0	0	0	0	0.235382	0	0	0.423742	0	0.131824	0	0
LNC_016174	0	0	0	0	0.508631	0	0	0	0	0.14116	0	0
LNC_018276	0	0	0	0	0.265001	0	0	0	0	0	0	0
LNC_018277	0.217509	0.191292	0.521648	0.24573	0.189219	0.332784	0.430692	0.633281	0.759851	0.180682	0.246385	0.383024
LNC_018239	0	0.177619	0	0.086278	0.327811	0.506769	0.07882	0	0.039764	0.094944	0.162926	0.31773
LNC_019114	0	0	0	0	0	0	0	0	0	0.434829	0	0
LNC_019904	0	0	0	0	0	0	0.443316	0	0	0	0	0
LNC_013285	1.12872	1.22212	0.343182	0.145638	1.01242	0.639253	3.00625	1.6161	1.24309	0.41466	0	0.481322
LNC_014863	0	0	0	0	0	0	0.044751	0.612455	0.658899	0	0	0.123474
LNC_018578	0	0	0	0	0	0.32122	0	0	0	0	0	0
LNC_016177	0.300639	0.258639	0	0.215381	0.618606	0.767986	0.558939	0.506856	0.252994	0.386917	0.28968	0.496232
LNC_012177	0.139609	0.041633	0	0.131089	0.174399	0.099898	0.73398	0.455477	0.34931	0.107592	0.036967	0.103978
LNC_010754	0	0	0	0	0.337877	0	0	0	0	0	0	0
LNC_016176	0.238212	0.935791	0.288188	0.700315	0.576879	0.307557	0.738353	0.738305	0.968119	0.346312	0.28392	0.443823
LNC_018658	0	0	0	0	0	0.124323	0	0	0	0.413958	0	0
LNC_015552	0	0	0	0	0.40597	0	0	0	0	0	0	0
LNC_004279	0	0	2.67969	0.583683	0.950499	0	1.58776	0	0.331465	0.455004	0	0.145425
LNC_019279	0	0.048849	0	0.162476	0.147065	0.076035	0	0	0.365293	0.264629	0.546763	0.332208
LNC_019278	0	0.516473	1.1057	0.46369	0.583494	0.822267	1.61164	0.697539	0.646874	0.04651	0.147954	0.5533
LNC_007188	0	0	0	0	0	0	0	0.61046	0	0.084444	0	0
LNC_019112	0.595473	0.610802	0.975295	0.159397	0.229967	0.149806	1.44451	1.02949	1.54988	0.136914	0.184604	0.189107
LNC_016062	0.000374	1.08206	0.404561	0.379928	0.852853	0.559212	0	0.530527	0.551334	0.506313	0.86425	0.814773
LNC_019272	0	0	0	0.294531	0	0	0	0	0	0	0	0
LNC_015474	0.415642	0.448789	1.1523	0.242227	0.330696	0.371781	1.45896	1.13405	1.7682	0.116273	0.191469	0.306549
LNC_019270	0	0	0	0	0.005867	0	0	0	0	0.352692	0	0
LNC_019277	1.14619	0.455047	0.245284	0.282365	0.517831	0	0.237574	1.15021	2.20237	0.43862	0.23315	0.459633
LNC_019276	0	0	0	2.04022	0.887984	0.977752	0	0	0	3.60639	2.16743	4.72789
LNC_019275	1.87107	9.47523	0	0	0	0	0	4.36709	9.64547	0	0.080553	0
LNC_018117	0	0	0	0	0	0.32153	0	0	0	0	0	0
LNC_013211	0	0	0	0	0.274219	0	0	0	0	0	0	0
LNC_004278	0.975759	1.3772	0.599304	1.45741	0.728006	1.02442	3.32202	3.77701	2.48117	0.345913	1.39042	1.37007
LNC_016532	0.119046	0.285853	0	0	0.037585	0	0.679375	0	0	0	0.174759	0
LNC_015769	0	0	0	0	0	0	0.811854	0	0	0	0	0.339724
LNC_015768	0.40393	0.377765	0.214105	0.431201	0.323453	0.218983	0	0.450431	0.910482	0.532326	0.159724	0
LNC_018908	0	0.385651	0	0	0	0.127956	0	0.210958	0	0	0.134119	0
LNC_018909	0.095981	0.085868	0	0.368605	0.306318	0.54684	0.092213	0.261845	0.186083	0.216231	0.951782	0.140586
LNC_014032	0	0	0	0	0	0.419475	0	0	0	0	0	0
LNC_018409	0	0	0.197884	0	0.076407	0	0.415975	0	0.055262	0	0	0
LNC_015761	0.178052	0	0.556614	0.558756	0.220898	0.237129	0.320456	0.164864	0	0	0.141524	0.132609
LNC_015760	2.86494	3.68199	6.67499	0.265982	0.541872	0.461914	4.08317	3.1172	2.58288	1.02925	0.538562	0.849112
LNC_015763	0	0	0	4.79478	3.91461	2.10543	0	0	0	1.84191	1.7805	2.21706
LNC_015030	0.11032	0.03553	0.036669	0.623092	0.14258	0.369688	0	0	0.044488	0.732418	0.721991	1.18629
LNC_015765	0	0	0	0	0	0.27965	0	0	0	0	0	0
LNC_015764	0	0	0	5.76926	2.13514	1.11441	0	0	0	2.32179	2.44086	3.88939
LNC_015767	0.40952	0.122123	0.124777	0.031573	0	0	0	0.248126	0.569882	0	0	0
LNC_015766	0	0	0	0	0	0	0	0	0	0	0	0.318586
LNC_003713	0.263498	0	0.281802	0.101588	0.337897	0	0.204633	0.195267	0.41805	0.223288	0.413046	0
LNC_003712	0.131046	0.153191	0.370005	0.120177	0.459629	0.162214	1.26419	0.572362	0.586891	0.299159	0.259322	0.431502
LNC_003711	0	0	0	0.143933	0.248327	0	0.044759	0.239546	0	0	0.070434	0.310037
LNC_003710	0	0	0	0	0	0	0	0	0	0.537793	0	0
LNC_003717	0	0	0	0	0.09523	0.082372	0	0	0	0	0.386505	0.010267
LNC_003716	0	0	0	0	0.273032	0.034095	0	0	0	0	0	0
LNC_003715	0	0	0	0	0	0	0	0	0	0.359189	0	0.081734
LNC_003714	0	0.651733	0.412107	0.22516	0	0	0.319447	0.420257	0.818355	0	0	0
LNC_018153	0	0	0	0	0	0.32153	0	0	0	0	0	0
LNC_003719	0	0	0.233957	0.045447	0.095882	0.026151	0.545239	0.124639	0.575094	0.280628	0	0.016777
LNC_003718	0.198524	0.273149	0.334107	0.35698	0.426548	0.284458	0.257919	0.765034	0.655545	0.230586	0.450845	0.326074
LNC_005386	0	0	0	0.211666	0.413075	0.152314	0	0	0	0	0.238482	0.335781
LNC_005387	0	0	0	0.480456	0.277731	0.392335	0	0	0	0.195115	0	0.241432
LNC_005384	0	0	0	0	0.279072	0	0	0	0	0	0	0
LNC_005385	0.223485	0.128817	0	1.52603	0.91831	0.405941	0	0.087131	0.27151	0.890307	0.813635	1.22159
LNC_005382	0	0	0.408361	0.09771	0	0	0.25653	0	0	0	0	0.133523
LNC_005383	0	0	0	2.57681	4.70561	1.2128	0	0	0	1.92971	1.2559	1.44066
LNC_005380	0.149329	0.247898	0.230688	0	0.267068	0.187435	0.298476	0.236398	0.422621	0.263755	0.137832	0.197713
LNC_005381	0	0.414757	0	0	0	0	0	0	0	0	0	0
LNC_016948	0.087222	0	0.120564	0.25968	0.030489	0	0.255482	0	0	0.072218	0.057457	0.313187
LNC_016949	0	0.424776	0	0.067431	0	0	0	0	0	0	0.113151	0
LNC_019055	0	0	0	0	0	0	0	0	0	0	0	0.355341
LNC_019054	0	0.493753	0.153764	0	0	0.038825	0.042371	0	0	0.072912	0.148141	0.127162
LNC_019053	0.535306	0.862725	0.804844	0.550718	0.246466	0.358532	1.26025	0.867859	1.94242	0.155936	0.115022	0.319053
LNC_019052	0.108596	0.193979	0.496991	0.529925	0.243553	0.296386	0.73349	0.25358	1.47449	0.336265	0.478088	0.283487
LNC_005388	0	0	0	0.68287	0.597939	0.225513	0	0	0	0.301181	0.194795	0.335584
LNC_005389	0.373065	0.307213	1.22224	1.31517	0.954156	0.937865	0.31339	0.391442	0.427419	0.508082	0.462452	0.49235
LNC_018482	0.512091	0	0.104253	0.916934	0.661894	0.153692	0.436464	0.160542	0.111302	1.68725	0	0
LNC_007728	0.484268	0.612393	1.52854	0.069604	0.061058	0.058016	1.29834	1.3802	2.28143	0.077286	0	0.148362
LNC_007729	0	0	0	0	0.305573	0	0	0	0	0	0	0
LNC_007726	0.505986	1.08446	1.38577	1.48267	1.18055	0.626323	1.69473	2.40368	2.63521	0.912359	0.493613	1.21657
LNC_007727	1.02066	0.348723	0.026139	0.34891	0.463685	0.369087	0.860716	0.575963	2.08651	0	0.286237	0
LNC_007724	0	0	0	0	0	0	0	0	0	0	0	0.320717
LNC_007725	0.056382	0.062272	0.021209	1.0203	0.888285	0.602772	0.088943	0.120367	0.1342	0.517579	0.211773	0.541801
LNC_007722	0	0	0	0	0	0.331128	0	0	0	0	0.104876	0
LNC_007723	0.93594	1.30433	3.21548	2.80969	2.10481	1.46581	2.69667	2.07798	3.68255	0.961839	0.427318	0.728134
LNC_007720	0.334302	0.14904	0	0.087107	0.422971	0	0.483373	0.278899	0.405078	0	0.06639	0
LNC_007721	0	0.375763	0	0	0.004492	0.071108	0	0.09788	0.090161	0	0.324753	0
LNC_012081	0.147956	0.032669	0	0	0.135529	0.142801	0.483202	0.563518	0.750219	0.267414	0.195054	0.129133
LNC_012080	0	0.316184	0.339073	0	0	0.013286	0.082682	0	0.027778	0	0	0
LNC_012083	1.27399	0.781991	1.42652	5.60136	1.87369	2.57029	1.30629	1.06829	0.854212	5.54967	1.41737	2.14174
LNC_012082	0	1.69154	0	0	0	0	0.017301	0	0.020342	0	0	0.010858
LNC_012085	0	0	0	0	0	0	0.664656	0	0	0	0	0
LNC_012084	0.256265	0.253607	0.438798	0.357994	0.312478	0.296011	0.053345	0.341138	0.631113	0.375011	0.385264	0.311264
LNC_003438	0	0	0	0	0.056029	0.311854	0	0	0	0	0	0.155953
LNC_003439	0.258352	0.370629	0.67245	0.517271	0.479787	0.167682	0.638575	0.528212	1.39634	0.195725	0.255777	0.338016
LNC_003436	0	0	0.151716	0.057297	0	0.054729	0	0.06674	0.706671	0	0	0
LNC_003437	0.034054	0.038838	0.288618	0.166489	0.126203	0.097993	0.287413	0.067264	0.10558	0.087899	0.054356	0.081384
LNC_003434	1.62268	1.31451	2.10503	1.66829	1.44077	0.885101	3.015	3.25194	3.62405	1.03829	0.985164	1.05532
LNC_003435	0.101744	0.354991	0	0.501556	0	0.167885	0.122032	0.203275	0.098299	0.225027	0.191818	0.300075
LNC_003432	0.036052	0.09741	0.066351	0.194592	0.158297	0.158755	0.19986	0.270089	0.653077	0	0.09746	0.174799
LNC_003433	0	0	0	0	0.091672	0.09674	0	0.066581	0.415441	0.110216	0.11348	0
LNC_003430	0	0	0	0	0.299334	0	0	0	0	0	0	0
LNC_003431	0.086761	0.123958	0.07381	0.28399	0.300383	0.273742	0.468313	0.309631	0.630893	0.150396	0.226414	0.208827
LNC_005658	3.90321	2.55326	2.1613	7.18481	4.92212	6.37884	1.4921	6.44606	2.48371	10.57	3.79065	5.16492
LNC_005659	0	0.085431	0	0.090527	0.586393	0.088046	0	0	0.425815	0.351374	0.091612	0.057991
LNC_013016	0	0	0	0	0	0	0	0	0	0	0	0.35703
LNC_005650	14.3985	8.59665	8.57094	9.41764	9.75266	10.5045	11.9171	13.6888	9.32207	12.3316	10.732	11.3682
LNC_005651	0	0	0	0	0.279678	0	0	0	0	0	0	0
LNC_005652	0	0	0	0	0	0	0	0	0.431106	0	0	0
LNC_005653	0	0	0	0	0	0	0	0	0	0	0.179984	0.342057
LNC_005654	1.99061	1.58352	2.38516	2.36077	1.87797	1.47487	3.90988	4.11753	5.19324	0.968772	1.37445	1.37426
LNC_005655	0	0	0	0	0	0	0	0.391521	0.097717	0	0	0
LNC_005656	0.053069	0.707733	0	0.149492	0.61027	0.430535	0	0.18996	0.307636	0.081889	0.251535	0.19578
LNC_005657	0	0	0	0	0.096911	0.186392	0.119934	0	0.083823	0.098192	0.435357	0.043086
LNC_019486	0	0.297536	0	0	0.059327	0.126055	0.089419	0	0.449306	0.112977	0	0.069318
LNC_002390	0	0	0	0.015843	0	0	0	0	0	0	0.328939	0.157082
LNC_002391	1.75979	1.88055	5.6189	0.493895	0.658032	0.537608	5.54063	5.14975	5.7045	0.54176	0.260974	0.795352
LNC_002392	0.416461	0	0	0	0	0	0	0	0	0.121026	0	0
LNC_002393	0.477839	0.392112	0.637427	0.783657	0.806572	0.820341	1.50324	0.738297	1.75935	0.823214	0.495381	0.488126
LNC_002394	0	0	0	0.729502	0.066074	0	0	0	0	0.255772	0.092326	0
LNC_002395	0	0	0	0.081595	0.15383	0	0	0	0	0.369896	0	0
LNC_002396	0	0	0	0	0	0	0	0	0.446041	0	0	0
LNC_002397	0	0	0	0.313189	0	0	0	0	0	0.071483	0	0
LNC_002398	0	0	0.232917	0.154345	0	0.308133	0	0	0	0	0	0
LNC_002399	0	0	0	0	0	0.28202	0	0	0	0	0	0
LNC_015404	0	0	0	0.04951	0.270688	0	0	0	0	0	0	0
LNC_003380	0.001758	0.03648	0	0.067333	0	0	0.056399	0	0	0.331954	0	0
LNC_003381	0	0.139314	0	0.329542	0.10043	0.263719	0.157677	0.437169	0.234393	0.150128	0.076101	0.291402
LNC_003382	0.364762	0.443456	0	0	0.058616	0	0.785131	0.550888	0	0.451496	0	0
LNC_003383	0	0	0.022871	0.981188	0.802455	0.125161	0.024039	0	0	0.662601	0.539541	0.442966
LNC_003384	0.358078	0.295099	0.268208	0.436982	0.301745	0.492755	0.639694	0.439308	0.74691	0.829019	0.408756	0.333638
LNC_003385	0	0	0.078249	0.033631	0	0	0.283706	0.136829	0.683231	0	0	0.165362
LNC_003386	0.329268	0.582496	0.473356	0.174103	0.053	0.053693	0.66072	0.921292	0.750858	0.196751	0	0.196971
LNC_003387	0.42054	0	0	0.125845	0.92656	0.88097	0.429211	0.326486	0.075982	1.58919	1.35754	1.95427
LNC_003388	0	0.101904	0	0.341184	0.166795	0.060748	0.036227	0	0	0.327085	0.57668	0.192777
LNC_003389	0	0	0.27814	0	0	0	0.275775	0	0	0	0	0
LNC_013210	1.19182	1.12353	1.43443	0.881573	0.873255	0.48356	3.40352	1.53227	4.72724	0.980375	0.648849	0.704759
LNC_016376	0	0	0	0.275756	0.125638	0	0	0.118018	0.378314	0.377633	0.097981	0.200742
LNC_019041	0	0	0	0	0	0	0	0	0	0	0	0.314164
LNC_013688	2.51539	0.984197	1.55218	14.6213	13.0284	10.5212	2.57206	2.77607	2.10405	12.9392	11.4944	15.9736
LNC_013689	0	0	0	0	0	0	0	0	0	0	0	0.333133
LNC_013684	0	0	0	0	0	0.292713	0	0	0	0.083512	0	0
LNC_013685	0	0	0	0	0	0	0	0	0	0	0	0.31149
LNC_013686	0.487193	0.551155	0.981689	0.643407	0.635367	0.395521	0.592822	0.742261	1.09629	0.561267	0.213885	0.423042
LNC_013687	0	0	0	0.397639	0	0	0	0	0	0	0.13552	0
LNC_013680	0	0	0	0	0	0	0	0	0	0	0.386505	0
LNC_013681	0	0	0	0	0	0	0	0.448505	0	0	0	0
LNC_013682	0	0	0	0	0.280312	0	0	0	0	0	0	0
LNC_013683	0	0	0	0	0	0	0	0	0	0	0	0.314164
LNC_012231	0	0	0	0	0.267247	0	0	0	0	0	0	0
LNC_018566	0	0	0	0	0	0	0	0.420257	0	0	0	0.129835
LNC_018303	0	0	0	0	0	0	0	0	0	0	0	0.305001
LNC_020593	0	0.185454	0	0	0	0	0	0	0	0.336644	0	0
LNC_008838	0	0	0	0.065107	0.413102	0.32312	0.178838	0	0	0.179793	0	0.100877
LNC_016360	0.035721	0.239224	0	1.28367	0.800331	1.67429	0.176988	0.422404	0.220625	1.54433	1.40521	1.91856
LNC_010814	0.171958	0	0	7.96841	1.04926	0.848586	0.458216	0.592934	0	0	0.910943	0
LNC_010815	0	0.433146	0	0	0	0	0	0	0	0	0	0
LNC_010816	0	0	0	0	0	0	0	0	0	0	0	0.342057
LNC_010817	0	0	0	0	0	0	0	0.455026	0	0	0	0
LNC_010810	0	0	0	0	0	0	0	0	0	0	0	0.322468
LNC_010811	0	0	0	0	0	0	0	0	0	0.337017	0	0
LNC_006099	0.313743	0.110995	0.122197	0.094144	0.098311	0.107136	0.295403	0.22364	0.443001	0.18249	0.169911	0.079652
LNC_006098	0.418803	1.18721	0.452828	0	0	0.013566	0.445501	0.132409	0.436071	0.069287	0.027026	0.056841
LNC_006097	0.37331	1.66987	1.79265	2.56884	2.47993	3.7898	3.09909	2.27633	2.17397	5.39548	5.44481	6.08155
LNC_006096	2.39015	1.96311	1.50134	1.69706	2.34274	2.25101	2.55129	3.95993	2.92129	2.45969	2.026	1.82992
LNC_006095	39.4986	50.4152	36.2932	71.3925	66.1982	65.0481	44.5175	70.8065	55.5293	79.6869	74.4695	73.0356
LNC_006094	0	0	0	0	0	0.28202	0	0	0	0	0	0
LNC_006093	1.54905	0.164655	1.96704	3.44813	0.980384	1.73985	3.54896	3.576	7.53546	2.0229	3.64568	3.59579
LNC_006092	0.02717	0.029914	0.051687	0.363416	0.535882	0.526582	0.035256	0	0	0.499679	0.684727	0.773942
LNC_006091	0.067511	0.05717	0.301432	0.232704	0.248116	0.173178	0.286444	0.253596	0.462839	0.187117	0.199516	0.040881
LNC_006090	0.297715	0.318157	0.628756	0.231489	0.590708	0.288367	1.03753	0.855705	1.33185	0.11329	0.137614	0.374518
LNC_013356	0	0	0.100321	0	0	0	0	0.452583	0.137426	0.218569	0.206202	0
LNC_013357	0.148004	0.216792	0.150191	0.423185	0.548766	0.125707	0.78074	0.243654	0.828639	0.131607	0.181502	0.237648
LNC_013354	2.84936	2.14459	5.38197	0.969894	1.18782	0.583286	2.29529	3.45934	6.6652	0.520524	0.382792	0.740716
LNC_013355	0	0	0	0	0	0	0	0	0	0	0.363135	0
LNC_013352	0.102487	0.320601	0.790193	0.072174	0	0	0.588154	0.453144	0.790642	0.038745	0.040706	0.037336
LNC_013353	3.58737	2.59721	4.80689	6.70107	6.00334	5.41582	5.62144	4.21141	8.47072	2.68925	2.0902	3.77919
LNC_013350	1.55693	0.608919	0.856108	1.85547	1.70031	0.926518	2.21202	1.14644	1.12771	0.82572	0.272669	1.07511
LNC_013351	6.07688	8.21497	11.8483	0.541769	0.524997	0.688385	15.6105	14.9972	21.0733	0.285516	0.211904	0.48979
LNC_020176	0.313747	0.45205	0	0.469909	1.0992	1.36977	1.09259	0.801273	0.303377	1.17882	0.744365	0.316694
LNC_013358	6.25332	4.2611	7.49259	0.311332	0.052471	0	11.2953	25.7073	31.1507	0.062455	0.129474	0.029637
LNC_013359	0	0	0	0.078967	0.363793	0.06862	0	0	0.066759	0.28878	0.483916	0
LNC_004529	0	0.199525	0	0	0.296105	0	0.203925	0	0	0	0	0.194742
LNC_004528	0	0.084331	0	0	0	0.247673	0.05848	0.114032	0.608766	0.237689	0	0.205165
LNC_016179	0.056746	0.096119	0.097133	0.079925	0	0	0.106857	0	0	0.349373	0	0
LNC_004521	0.230715	0	0	0.232882	0.367663	0	0.105657	0	0.324664	0.444411	0.458181	0.171545
LNC_004520	0	0	0	0	0	0.280388	0	0	0	0.080669	0	0.310452
LNC_004523	0	0	0.040541	1.2034	1.67552	2.16425	0.127833	0	0	2.0278	1.4549	2.24264
LNC_004522	0.129103	0.233017	0.285507	0.100633	0.092196	0.117235	0.375344	0.262927	0.972593	0.145809	0.046748	0.177743
LNC_004525	0	0.422733	0	0.277303	0.35376	0.533308	0.905928	0	0.610734	1.57531	1.31333	0.701502
LNC_004524	0	0	0	0	0	0	0	0	0.45805	0	0	0
LNC_004527	0	0	0	0	0	0	0	0	0	0	0.361454	0
LNC_004526	0.893439	1.01317	0.422837	5.14369	0.813764	0.586292	0.799039	0.119916	0.326623	0.369467	0.228908	0.226116
LNC_009012	0.080627	0.341074	0.050022	1.25481	0.518562	0.702626	0.313352	0.152693	0.15773	1.04398	0.347189	0.285301
LNC_009013	0	0	0	0	0.111039	0	0	0	0.083868	0	0.412363	0
LNC_009010	0	0	0	0	0	0	0	0	0	0.32969	0	0
LNC_009011	1.79372	0.744277	1.29021	2.19816	1.73485	1.63539	0.121854	0.35428	0.250064	3.45442	2.12603	1.19247
LNC_009016	0	0	0	0	0	0.03503	0	0.395797	0	0	0	0
LNC_009017	0	0	0	0	0	0	0.410486	0.154804	0	0	0	0.232756
LNC_009014	0.079054	0.154196	1.12782	0	0	0.035418	0.465135	0.159044	0.573366	0.0956	0	0
LNC_007598	0.65172	0.805903	0.889098	1.60145	1.27407	1.74615	2.26376	1.98016	2.63677	1.39132	1.15189	1.19349
LNC_009018	23.4179	20.2113	15.399	4.42819	4.49674	5.06161	24.1629	20.9487	25.243	4.38714	5.04844	5.06829
LNC_009019	0.095018	0.241485	0.427936	0.146027	0.12703	0.267545	0.79592	0.630455	1.21963	0.295271	0.117937	0.323044
LNC_017314	0	0	0	0	0	0.016451	0.400111	0	0	0	0.115788	0
LNC_006673	0	0	0	0	0.296105	0	0	0	0	0	0	0
LNC_006672	0	0.130339	0.022485	0.254508	0.532204	0.218583	0.097506	0.103086	0.115115	0.141994	0.212022	0.036834
LNC_006671	0.573174	0.184557	0.414708	0.834941	2.8545	1.09017	1.48609	0.538715	2.83489	1.86401	1.00602	2.06567
LNC_006670	0	0	0	0	0	0	0	0	0.426602	0	0	0
LNC_006677	0.197017	0.211392	0.198639	0.860498	0.517975	0.308599	0.794862	0.678582	0.68754	0.318648	0.361059	0.544732
LNC_006676	1.36882	0	0	0	0	0	1.04898	0.918297	2.29443	0.365077	0	0
LNC_006675	0	0	0	0	0	0	0.905066	0	0	0	0	0
LNC_006674	0	1.70537	2.80856	0.893236	0.627995	0.374176	6.73297	9.58397	12.258	2.32334	4.32943	2.6681
LNC_013235	0	0	0	1.18839	1.82174	0.928341	0.028271	0	0	0.85122	1.11096	1.3458
LNC_013234	0.188406	0	0	0.343764	0.722841	0.405584	0	0.150825	0.184225	0.105576	0.737753	0.181304
LNC_006679	0.075943	0.474008	0.265967	0	0.170001	0.179398	0.175194	0.01317	0	0.248334	0.122758	0.261758
LNC_006678	0.171753	0.397832	0.416516	0.267989	0.145005	0.189891	0.572485	0.817704	0.67016	0.171453	0.135692	0.181521
LNC_013231	0.393769	0	0.026875	0	0.092651	0.072723	0.453973	0.137522	0	0	0.151282	0.469232
LNC_013230	0	0	0	0	0	0.293202	0	0	0	0	0	0
LNC_013233	0	0	0	2.85117	5.53498	4.05901	0	0	0	2.02085	1.24621	1.84559
LNC_013232	0	0	0	0.303573	0	0	0	0	0	0	0	0
LNC_008947	0	0	0	0	0	0	0	0	0	0	0	0.513085
LNC_008946	1.86173	1.23724	2.20418	0	0.014847	0	0.39611	0.407326	0.550385	0	0	0
LNC_008945	0	0	0	0	0	0	0	0	0.462497	0	0	0
LNC_008944	0	0	0	0	0.339088	0	0	0	0	0	0	0
LNC_008943	0.093783	0	0	0.42929	0.790786	0.651032	0	0	0	1.08534	0.668497	0.379272
LNC_008942	0	0	0	0.063313	0	0	0	0.426121	0.152882	0	0	0
LNC_008941	4.18247	4.56719	5.51363	6.18167	5.24686	4.34819	8.51728	8.64089	13.1037	4.15907	3.98796	5.90293
LNC_008940	0	0	0.962635	0.171324	0	0	0.749489	0.523591	0.625276	0	0	0
LNC_011857	0	0	0	0	0.301772	0	0	0	0	0	0	0
LNC_011856	0	0	0	0.316049	0	0	0	0	0	0	0	0
LNC_011855	0	0	0	0	0.277843	0	0	0	0	0	0	0
LNC_011854	0	0	0	0	0.009053	0.028661	0	0.106666	0	0.339234	0.442669	0.164613
LNC_011853	0.026684	0.050396	0	0	0	0.586262	0	0	0.115968	0.011437	0.353276	0.032018
LNC_011852	0	0	0	0	0	0	0	0.415048	0	0	0	0
LNC_008949	0.376426	0.618813	0.724704	0.322153	0.969455	0.490977	1.32252	0.872874	0.822674	0.921375	0.786366	0.622096
LNC_008948	0	0	0	0	0	0	0	0	0	0	0.340935	0
LNC_013751	0	0	0	0	0	0.143343	0.287316	0.259096	0.696075	0.31661	0	0
LNC_018391	0	0.19272	0	0.079012	0.280792	0.51969	0	0	0.208821	0	1.03802	0
LNC_016988	0.555488	0	0	0.771899	0.521791	0.583473	0.678369	0	0.340703	0.423856	1.07575	0.687738
LNC_018390	0	0	0	0	0	0.284431	0	0	0	0	0	0
LNC_016161	0.097119	0	0.088774	0	0	0	1.09977	0	0.270509	0	0	0
LNC_016989	0.091798	0	0	0	0	0.507047	0	0	0	0.268972	0	0.289548
LNC_019119	0	0.127741	0.138226	0.229372	0.193615	0.271116	0.352312	0.272864	0.596858	0.190376	0.05938	0.171601
LNC_019372	0.756037	0.223203	0.86384	0.133105	0	0	0.181589	0.197914	0.175891	0	0	0
LNC_015012	0.568315	0.924101	0.040762	0	0	0.029594	0.149808	0.633768	0.399061	0	0	0.066425
LNC_019016	0.172429	0	0.315226	0.850006	1.3278	0.700598	0.16566	0.642919	0	0.532132	0.547888	1.40407
LNC_007594	0.180618	0.278715	0.367209	0.1685	0.098897	0.43532	0.403404	0.05147	0.809833	0.328402	0.447816	0.180944
LNC_018487	0.558632	0.451199	0.614673	0.039156	0	0.038032	0.727892	0.234886	0.979421	0.021836	0.007098	0
LNC_018143	0.171964	0.380736	0.033318	0.103462	0.000353	0.226913	0.773482	1.02351	1.19879	0.00306	0	0.0555
LNC_018485	0.090803	0.105659	0.093259	0	0	0.04606	0.483778	0.221801	0.593295	0	0	0
LNC_018484	0	0	0	0	0	0	0	0	0	0	0.405136	0
LNC_018483	0.124945	0.27702	0.527883	3.2518	2.101	3.78146	1.16066	0.291753	1.22172	5.02688	5.46585	3.85484
LNC_017318	0.391279	0.24094	0.136328	0.322398	0.661458	0.436688	0	0.166029	0.609507	0.595482	0.554398	0.66008
LNC_018481	0	0	0.370189	0.072651	0.296117	1.26458	0.491553	0.389855	0.425694	0.468418	0.570329	1.13019
LNC_018480	5.61927	4.51606	8.003	6.81799	6.30238	6.19875	5.72479	6.29593	8.89283	3.16483	2.49617	4.85328
LNC_017319	0	0.144165	0	0	0.384575	0	0	0	0	0	0	0.139854
LNC_016986	0	0	0	0	0	0	0	0	0	0	0	0.31149
LNC_018489	0	0	0	0	0	0	0	0	0	0	0	0.308862
LNC_018488	0.588331	0.241165	0.451895	0	0	0	0.355871	0	0.245954	0	0	0
LNC_020527	0.163808	0.516382	0.151756	1.15124	1.76817	1.60096	0.876208	0.468397	0.563278	2.19545	1.20672	0.792178
LNC_016987	0	0	0	0	0	0	0	0	0	0	0.33365	0
LNC_019374	0	0.868375	0	0	0.120768	0	0	0	0	0.411439	0.157091	0
LNC_013260	0.346166	0.434392	0.651805	0.53366	0.399604	0.471222	1.08205	0.916807	1.33363	0.28086	0.171903	0.48061
LNC_015644	0.884663	0.469221	0.034342	0.233891	0.167802	0.101769	0.597744	0.348657	0.290873	0.067635	0.029049	0.223854
LNC_019430	0	0	0	0	0	0	0.398423	0	0	0	0	0
LNC_019375	0	0	0	0.064088	0.228922	0.123253	0	0	0.077631	0.702118	0.203378	0.266593
LNC_017618	0.380098	1.07812	0.22454	1.31374	1.61146	1.53845	1.56193	1.24786	0.57157	2.03897	1.78951	0.710682
LNC_013328	0	0	0	0.474058	0.078446	0	0	0	0	0.094314	0	0.249502
LNC_019724	0.477024	0.720228	0.46449	2.53324	2.42234	1.92766	4.8036	2.02582	7.01439	4.66962	3.89121	4.22085
LNC_015998	0	0	0	0	0	0	0	0	0	0	0.360249	0
LNC_015999	0.286103	0.737255	1.14761	0.275753	0.479507	0.317968	1.2795	0.783337	0.081571	0.323744	0.522722	0.312104
LNC_019727	0	0.180788	0	0.061991	0.101188	0	0	0.119158	0	0.35434	0.175728	0.031355
LNC_015992	0	0	0	0	0	0	0	0	0	0	0.376474	0.209059
LNC_015993	0	0	0	0	0	0	0	0	0	0	0	0.342057
LNC_015990	0	0	0	0	0	0	0	0	0	0	0.332538	0
LNC_015991	0	0	0.124867	0.094952	0.092594	0.06928	0.3835	0	0.181148	0	0.562772	0
LNC_015996	0	0	0	0	0	0	0	0	0	0.321308	0	0
LNC_015997	0	0	0	0	0.013254	0.026044	0	0.089624	0.152577	0	0.397725	0.318262
LNC_015994	0.091343	0	0.166431	0.506889	0.516989	1.77155	0.087757	0.085145	0.265045	0.410152	0.290238	0.271666
LNC_015995	0.369469	1.35749	0.340255	0	0	0	0.18644	0.190007	0.449235	0	0	0
LNC_020673	0.427325	0	0	0	0	0	0	0	0	0	0	0
LNC_012625	0	0.548006	0.358591	0.317157	1.46369	0.504698	1.24416	0.631708	0	0.657342	1.24021	1.80578
LNC_020521	0.840638	0.728481	0.928215	1.80032	1.62725	2.89307	1.5641	1.0986	1.07847	2.85792	2.00624	2.25219
LNC_019014	0	0	0	0.325802	0.527785	0	0	0	0	0	0	0
LNC_020520	0	0.588625	0.149235	0	0.335607	0.110559	0.39109	0.333794	0.118697	0.215394	0.064846	0.030399
LNC_019744	0	0	0	0.06202	0.564769	0.169772	0	0	0	1.34444	0.898272	1.29303
LNC_008714	0	0	0	0.448042	0.27734	0	0	0	0	0	0	0.296286
LNC_009625	0.067932	0.082873	0.211121	0	0	0.031365	0.562464	0.505715	0.107457	0.071469	0.036793	0
LNC_017054	0.156003	0.334992	0.286813	0.349592	0.249136	0.300076	0.600913	0.726699	0.449941	0.264726	0.216101	0.184396
LNC_015586	0.481788	0	0	0	0	0	0	0	0	0	0	0.224863
LNC_009624	0.432872	0.500544	0.522457	0.530167	0.51762	0.319464	1.35486	1.16364	2.00565	0.33069	0.52171	0.401546
LNC_018372	0	0	0	0.631211	1.14092	1.03631	0	0	0	1.37046	1.09459	0.599463
LNC_014659	0	0	0	0	0	0	0	0	0	0	0	0.330671
LNC_009627	0.890139	1.57167	2.18565	0.70689	0.998984	0.635903	7.1778	6.29387	7.10278	0.70673	1.39806	0.792485
LNC_005016	0	0	0	0.30626	0.008837	0	0	0	0.165817	0.107368	0	0.139275
LNC_005017	0	0	0	0	0	0.200964	0	0	0	0	0.348358	0
LNC_000534	0	0	0	0	0.274219	0	0	0	0	0	0	0
LNC_000535	0	0.230136	0	0	0	0	0.086313	0.733597	0	0	0	0
LNC_000532	0.036907	0.107574	0.094534	0.296875	0.146778	0.179403	0.234704	0.296307	0.586753	0	0.038515	0.175417
LNC_000533	0.039759	0	0.432479	0	0	0.150776	0.181824	0.094136	0.115624	0.092025	0	0
LNC_000530	0	0	0	0	0.121794	0	0	0	0	0	0	0.351924
LNC_000531	0	0	0	0	0	0	0	0	0	0	0	0.306277
LNC_009621	0	0	0.14831	0.220143	0.169947	0.097094	1.7526	0.610733	1.39829	0.152947	0.123668	0.022397
LNC_017048	0	0	0	0.111457	0	0	0	0	0	0	0.108331	0.525918
LNC_017049	0	0	0	0	0	0	0	0	0.398638	0	0	0
LNC_014391	0.737943	0.83071	2.75928	1.34805	1.80176	0.231729	3.27616	3.25097	2.19506	0.953075	0.811415	0.239317
LNC_005018	0	0	0	0	0	0	0	0	0	0	0.353276	0
LNC_005019	0.069674	0	0	0.135715	0	0	0	0	0	0	0.145432	0.331223
LNC_014227	0.0693	0.05013	0.185757	0	0.071197	0	0.053835	0.464913	0.456263	0.281007	0	0.208666
LNC_012925	0	0	0	0.442289	0.064723	0.572563	0	0.382066	0.206636	0.242829	0.422759	0.234411
LNC_014225	0	0	0	0	0.297501	0	0	0	0	0	0	0
LNC_014224	0.192381	0.071793	0.488343	0.346264	0.429735	0.252458	0.388219	0.344803	0.631627	0.123932	0.134944	0.158284
LNC_014223	0.46923	0	0.051199	0.111637	0.050863	0.10735	0.530006	0.189143	0.15162	0.121081	0.169161	0
LNC_009623	0	0	0	0	0	0	0	0.483887	0	0	0	0.097085
LNC_014221	14.7213	5.53711	4.37463	1.2647	1.21764	1.08211	10.2488	9.84154	13.9593	0.773763	1.19501	1.91018
LNC_014220	0	0	0	0.105453	0	0	0.266929	0.332904	0.497694	0	0	0
LNC_014397	0	0	0	0	0	0	0	0	0	0	0	0.31149
LNC_016067	0	0	0	0.409081	0.058258	0.118947	0	0	0	0.4568	0	0
LNC_009622	0	0	0	0.449334	0.289367	1.11468	0.439124	0.164703	0	1.83845	1.58877	1.14964
LNC_020802	0.052503	0	0	0	0	0.065419	0	0	0.166255	0.47636	0	0
LNC_014229	0	0	0	0	0	0	0	0	0	0	2.03027	2.24755
LNC_014228	0.350823	0.659843	0.369298	0.829814	1.1652	1.01384	0.666778	0.60572	1.46229	0.812134	0.59585	0.631576
LNC_013903	0	0	0	4.88929	6.56319	4.40417	0	0	0	5.804	4.64741	6.63377
LNC_013902	0.153499	0.041502	0.04231	0.111152	0.234924	0.291805	0.148562	0.155809	0.359752	0.167024	0.096332	0.187562
LNC_013901	0.159037	0.28361	0	0.055999	0	0	0.279612	0.073629	0.607927	0.06135	0.303832	0.290195
LNC_013568	0	0	1.1207	1.18729	0.92288	0.800597	1.90134	1.94034	2.74229	0.457941	0.695195	0.26348
LNC_013907	0.096928	0.257687	0.152686	0.400909	0.357544	0.260473	0.651082	0.108572	0.562501	0.292522	0.148364	0.540218
LNC_013906	0.386427	1.20718	1.111	0.198542	0.317164	0.116722	0.330396	0.332952	0.261699	0.578521	0.697907	0.092552
LNC_003948	0.521578	0.553034	0.857226	0.325044	0.758292	0.37784	1.03519	1.28991	2.00827	0.212231	0.263895	0.546611
LNC_003949	0	0	0	0	0	0	0	0	0	0.492395	0	0
LNC_003946	0.011068	0.107325	0.825293	0.350541	0.141809	0.130721	0.485247	0	0.719825	0.338011	0.234281	0
LNC_003947	0.279011	0.237366	0.281693	0.152014	0.244743	0.112189	0.69442	0.79849	1.43894	0.228029	0.147649	0.153373
LNC_003944	0.578972	0.572737	0.221195	1.08052	0.887884	0	0.344596	0	0.00258	1.79244	1.4069	1.21969
LNC_003945	0.304186	0.103629	0.058634	0.265646	0.288469	0.417419	0.18897	0.41834	0.095677	0.029399	0.110343	0.348033
LNC_003942	0	0	0	0	0	0	0	0	0	0	0	0.33889
LNC_003943	0.57881	0	0.393532	1.94236	2.37143	2.84703	0	0.215681	0.281556	0	0	0.567249
LNC_003940	1.05411	0.838766	2.55141	1.06589	0.632294	0.51186	2.88182	3.17955	3.49694	0.573499	0.434644	0.857891
LNC_003941	1.9404	1.78305	3.2618	2.71451	1.97374	1.97095	4.00665	5.43123	6.27945	2.26303	1.73237	2.86741
LNC_008055	0.362127	0.44921	0.063092	0.47752	0.436689	0.489466	0.310551	0.739452	0.139472	0.471586	0.735951	0.319663
LNC_008054	4.97857	7.3072	4.13795	12.3354	8.92347	10.4367	6.61175	9.36003	3.22082	11.7115	9.48795	10.2569
LNC_008057	0	0	0	0.460939	0.134766	0	0	0	0	0.157167	0.119558	0
LNC_008056	0	0.071603	0.243376	0.675426	0.56462	0.216436	0	0	0	0.369676	0.085195	0.059609
LNC_008051	0	0	0	0	0.289313	0	0	0	0	0	0	0
LNC_008050	0.783004	0.771282	1.72093	1.07741	0.915781	0.590743	2.55309	2.26677	2.88435	0.501666	0.593638	0.758078
LNC_008053	0	0	0	0	0	0	0	0	0	0	0	0.321053
LNC_008052	0	0	0	0	0.011532	0	0	0	0	0	0	0.540508
LNC_020807	1.50385	1.03686	1.34709	0.886983	1.63213	1.39328	2.40171	2.94279	1.51754	1.4555	2.96629	2.02525
LNC_008059	0	0	0	0	0	0	0	0	0	0	0	0.362377
LNC_008058	0	0.093871	0.072451	0	0	0	0	0	0	0.348277	0	0
LNC_008577	0.901061	0.76897	3.53779	0.331453	0.246518	0.173927	1.35112	0.702696	0.834509	0.408267	0.232573	0.244528
LNC_017594	0	0	0	0	0	0	0	0	0	0	0	0.331223
LNC_017595	0	0	0	0	0.280312	0	0	0	0	0	0	0
LNC_017596	0.091861	0.190224	0.079857	0.333407	0.054001	0.147469	0.18515	0.299398	0.181208	0.21014	0	0.192808
LNC_008122	0	0	0	0	0	0	0.614189	0	0	0	0	0
LNC_017590	0.567497	0.148038	0.074105	0	0	0	0.468931	0.231369	0	0	0	0
LNC_017591	0	0	0	0	0	0	0	0	0	0	0	0.677779
LNC_017592	0	0	0	0	0	0.27732	0	0	0	0	0	0
LNC_016332	0	0	0	0	0.285112	0	0	0	0	0	0	0
LNC_017598	0	0	0	0	0	0	0	0	0	0	0	0.353624
LNC_017599	1.83897	2.13247	4.7489	30.1801	20.9546	14.3003	8.88044	4.86156	11.8196	15.8174	18.1644	24.0362
LNC_020707	0	0.19251	0	0	0.283816	0	0.510761	0	0.402751	0.404995	0.735198	0.069318
LNC_019995	0.196103	0.441132	0.13695	1.31864	1.61692	0.270556	0.095962	0.093106	0	0.689446	0.630517	0.51131
LNC_016362	0	0	0.934514	0	0	0	0	0	0	0	0	0
LNC_020706	0	0	0	11.8412	11.5122	10.8842	0	0	0	14.8293	11.3757	11.9659
LNC_015512	0.352762	0.389508	0	0.147233	0.069156	0.248128	0.149094	0.301368	0.304349	0.493885	0.233676	0.396501
LNC_020705	4.91106	3.78273	4.23806	9.78862	10.6839	9.42924	4.4142	3.78941	7.31157	9.96306	11.1881	10.8219
LNC_015645	0.279218	0	0.564048	0	0.072865	0	0.311178	0.195204	1.218	0	0	0
LNC_010551	0	0	0	0.169644	0.383884	0.326259	0	0	0.133104	0.183377	0.764157	0
LNC_008579	0.533373	0.449803	0.706763	0.22596	0.059026	0.142937	0.588813	0.640243	1.25198	0.106015	0	0.154158
LNC_020815	0.372193	0.214936	0.410741	0.302578	1.19857	1.98464	0.178705	0.930677	0.45251	2.02113	3.59724	1.73094
LNC_010550	0	0.142279	0	0.218396	0.786508	0.105902	0	0	0	0.532519	0.497754	0.58039
LNC_020703	0.242081	0	0	0.334708	0.155346	0	0	0.112827	0	0.091518	0	0
LNC_014419	0	0	0	0	0	0	0	0	0	0	0	0.340466
LNC_010553	0.021857	0	0	0	0	0	0.602931	0.584344	0	0	0	0.034547
LNC_019551	0	0.152125	0	0	0	0.057575	0	0	0.566482	0	0.107611	0.063322
LNC_020702	14.1221	12.4536	8.32419	1.50007	1.3962	2.22078	23.0247	15.7193	31.1424	1.57689	1.70156	1.19045
LNC_000147	0.161454	0	0	0	0	1.29364	0.502707	0	0.000198	0.269496	0	0.49772
LNC_000146	0.931861	0.881606	1.9371	1.66692	1.63016	0	2.43014	2.53275	3.3755	0.709131	0.738392	0.856339
LNC_000145	1.12141	0.850637	2.39985	0.715277	0.670396	0.940432	1.97438	1.69806	3.29706	0.56993	0.50908	0.619633
LNC_000144	0	0	0	0	0	0	0	0.974346	0.76235	0	0.075612	0
LNC_000143	0	0	0	0	0.096734	0	0.368823	0.235597	0.464682	0	0.045902	0.782149
LNC_000142	0	0.045549	0.032831	0.37786	0.133698	0.109014	0.102788	0.145926	0.311344	0.230758	0.150069	0.095266
LNC_000141	0.311525	0.23814	0.607293	0.834959	0.635735	0.587475	0.833754	0.724366	1.37823	0.403319	0.57267	0.642932
LNC_000140	0.90957	1.47801	2.65318	0.081623	0.194864	0	1.80662	1.17292	2.70161	0.256834	0.048373	0.090707
LNC_010555	0.324303	16.9071	0.504716	0	0.31795	0.745336	0.261706	0.704104	1.93279	0.423448	0	0.178203
LNC_020700	0	0	0	0	0	0	0	0	0.188171	0.166467	0	0.478865
LNC_000149	0	0	0	0	0	0.530333	0	0	0	0	0	0
LNC_000148	0	0.111174	0.442559	0	0	0	0.199241	0.030087	0.124373	0.089027	0.00641	0.184503
LNC_014483	0	0	0	0	0	0.366062	0	0	0	0	0	0
LNC_005993	0	0	0.238673	0.189879	0.104728	0	0	0	0	0.111637	0.092636	0.435715
LNC_014481	0	0	0	0.516528	0	0	0	0	0	0	0	0
LNC_014480	0.732644	0.496984	1.14263	0.94347	1.03293	0.977115	0.976711	1.13609	2.07846	0.353961	0.320169	0.504403
LNC_014487	0.434799	0.292317	0.276043	0.290222	0.257883	0.102337	0.736522	0.275056	0.853636	0	0.07007	0.222517
LNC_010557	0.140699	0.193717	0.576944	0.196728	0.453961	0.181828	0.614858	0.522264	1.08487	0.342758	0.20605	0.135582
LNC_014485	0	0	0	0.128413	0	0.077382	0.269205	0	0.533525	0.037693	0	0
LNC_005992	0.243279	0	0	0.256985	0	0.155958	0.349035	0.113386	0.580136	0.364754	1.29479	0.271783
LNC_014489	0	0	0.423771	0	0.049584	0	0	0	0	0	0	0.12718
LNC_010556	0	0.22864	0.266982	0.166438	0.115892	0.280993	0.560057	0.884395	0.33221	0.485432	0.282095	0.419659
LNC_005991	0	0	0	0.330731	0	0	0	0	0	0.100233	0.007051	0
LNC_018379	0	0	0	0	0.296105	0	0	0	0	0	0	0
LNC_017600	0	0	0	0.038085	0	0	0	0.027032	0	0.136056	0.56034	0.046699
LNC_005990	0	0.437455	0	0	0.17258	0	0	0	0	0	0	0
LNC_017668	0.232305	0.489634	0.423864	0	0	0	0.092651	0.096783	0	0.052152	0	0
LNC_017601	0	0	0	0.077945	0.353705	0.222855	0	0	0	0.081977	0.609588	0.164316
LNC_005997	0	0	0	0.265323	0.006628	0.177568	0	0.06013	0.058734	0.139776	0.010009	0.059045
LNC_013273	0	0	0.16757	0.387975	0.800408	0.749572	0.729938	0.518957	0	0.289618	0.248578	0.430592
LNC_005996	0	0	0	0.332763	0	0	0	0	0	0	0	0
LNC_017603	0	0	0.372778	0	0.117152	0	0.195905	0	0	0.148931	0.640899	0
LNC_005995	0.408114	0.092457	0.389111	0.096557	0.102479	0.069559	0.30153	0.291297	0.647941	0.042965	0.088953	0.167919
LNC_020786	3.67877	2.63495	2.87742	0.4673	0.985571	0.902563	5.56307	3.83173	6.54903	0.605878	0.527759	0.810712
LNC_017604	0.709586	0.342055	0.194652	0.221277	0.138802	0.434888	0.375559	0.208218	0.372797	0.166594	0.620453	0.31831
LNC_005994	0	0	0	0	0	0	0	0	0	0	0	0.33889
LNC_018378	0	0	0	0	0.301772	0	0	0	0	0	0	0
LNC_017605	0	0	0	0	0	0.276546	0	0	0	0.138138	0.358294	0.065823
LNC_016066	6.79561	9.04877	3.67029	0	0	0	9.37208	6.31608	20.2865	0	0.09583	0
LNC_006642	0	0.075328	0	0.098108	0.294721	0	0.092661	0	0	0	0	0.127131
LNC_016887	0.115864	0.10723	0	0.199766	0.764022	0.239172	0.115154	0.111727	0.464753	0.920426	0.848659	0.525494
LNC_016886	0	0	0	0	0	0	0	0	0	0	0	0.362377
LNC_016881	0	0	0	0	0.265938	0	0	0	0	0	0	0
LNC_016880	0	0	0	0.083191	0.366899	0.370649	0	0	0	0	0	0.175375
LNC_016883	0	0	0	0	0	0	0	0	0.462497	0	0	0
LNC_006643	0.403719	0.282716	0	0.049673	0	0.023568	0.537222	0.683875	1.10321	0.100962	0.165511	0.077762
LNC_013272	0.210016	0.281417	0.869565	0	0	0	0.34482	0.132182	0.294829	0	0	0
LNC_016889	0	0	0	0	0	0	0.456852	0	0	0	0	0
LNC_006640	0	0	0	0	0.078724	0.09172	0	0	0	0	0	0.47691
LNC_019428	0	0	0	0	0	0	0	0	0.398638	0	0	0
LNC_019429	0	0	0	0	0	0.311013	0	0	0	0	0	0
LNC_011215	0.28146	0.366995	0.442395	0.286597	0.251517	0.322581	0.123521	0.860007	0.032951	0.276286	0.309583	0
LNC_011214	0.102316	0.183376	0.04684	1.46874	1.57309	0.701251	0.375467	0.143299	0.808579	1.27826	0.959438	1.2026
LNC_011217	0	0	0	0	0	0	0	0	0.74686	0.068645	0	0
LNC_006641	0	0	0	0	0.045186	0.29815	0	0.082219	0.036644	0	0	0
LNC_007914	0	0	0	0.29204	0.507315	0.11243	0.128957	0	0.588207	0.106982	0.08812	0.205721
LNC_011210	0.162735	0.143988	0.51048	0.253825	0.131938	0.230333	0.360713	0.491858	1.34816	0	0.197245	0.044551
LNC_011213	0	0	0	0	0	0	0	0	0	0	0.539683	0
LNC_011212	0	0.389064	0.083479	0.015823	0.083256	0.154121	0.105847	0.061483	0.04286	0.004474	0	0
LNC_006646	0.423806	0.237048	0.248851	0.074989	0.017083	0.126011	2.14377	0.801515	2.62865	0.143702	0.727733	0.414576
LNC_018457	0	0	0	0	0	0	0	0	0	0	0.380849	0
LNC_017908	5.94087	8.5499	21.1027	1.68018	2.00803	2.13241	27.5055	33.2009	33.466	3.90672	2.34846	2.94873
LNC_011219	0.857684	0.873416	1.68864	0.610148	0.978996	0.620162	2.07444	1.92983	3.23949	0.721964	0.475163	0.778128
LNC_011218	0	0	0	0.331171	0	0	0	0	0	0	0	0
LNC_006647	0.449387	0.601828	0.779891	0.893301	0.743712	0.543969	1.18001	0.884189	1.62193	0.861681	0.40899	0.679829
LNC_001812	0	0	0	0	0	0	0.518826	0	0	0	0	0
LNC_001813	0	0	0	0	0	0	0	0.39833	0	0	0	0
LNC_001810	0	0.8455	0.365372	0	0	0	0.248126	0	0.527553	0	0	0.64596
LNC_001811	0.304603	0.084223	0.057369	0.281986	0.120556	0.157156	0.728799	0.058503	0.060839	0.292405	0.430588	0.32362
LNC_001816	0	0	0	0.051043	0.139536	0.406409	0	0.250235	0	0.221447	0.0998	0.053982
LNC_001817	0	0.126271	0.536292	0.021615	0.097508	0.058779	0.019855	0	0	0.052202	0	0
LNC_001814	0.054967	0.422693	0.311732	0.19982	0.128995	0	0.274557	0.094191	0.620623	0.084254	0	0
LNC_001815	0	0.322051	0.268768	0.318572	0.421834	0.088453	0.249518	0.168557	0.106402	0.335532	0	0.131733
LNC_006844	0.051083	0.085004	0	0.068831	0.072986	0.121075	0	0.368056	0.136837	0.306363	0.270392	0.038046
LNC_006845	0.089026	0.119026	0.217184	0.91332	0.708335	0.25554	0.02851	0	0.085916	0.452714	0.371826	0.682568
LNC_001818	0.478769	0.268027	1.3033	0.381367	0.518152	0.098958	1.81876	0.718716	0.805053	0.552486	0.645865	0.708306
LNC_001819	0	0	0	0	0.017065	0.68782	0.019601	0	0	0.624633	0.319398	0.015588
LNC_006840	0	0.12635	0	0	0	0	0.151324	0	0.452452	0	0	0
LNC_006841	0	0	0	0	0	0	0.189117	0	0.397644	0.159304	0.203933	0.261942
LNC_006842	0	0	0	1.55028	1.2881	0.599082	0.052086	0	0	3.54247	3.49538	3.49217
LNC_006843	0	0.112662	0	0.107415	0	0.143709	0	0	0.619544	0	0	0
LNC_016364	0	0.378799	0	0.061528	0	0	0.566979	0	0.574908	0	0	0
LNC_017904	0.41619	0.459661	0.828756	0.289311	0.273792	0.247096	0.33205	0.221808	0.492571	0.114013	0.140164	0.162596
LNC_016089	0.062417	0.010536	0.042859	0.019451	0.09919	0.168414	0.073745	0.116662	0.410754	0.125821	0.138995	0.121046
LNC_016088	0.157981	0.271598	0.222848	0.061112	0.134487	0.033093	0.111478	0.061486	0.314637	0	0	0.033754
LNC_013588	0.083861	0	0	0	0.477512	0.227156	0.391026	0	0	0.636651	0.127903	0.015614
LNC_016365	0	0	0	0	0	0	0.284489	0	0.711165	0	0.188512	0
LNC_016085	0	0	0	0.439796	0.196442	0.149834	0	0	0	0.497264	0.030168	0.175965
LNC_009734	0	0	0	0.563548	0.882979	0	0	0	0	0.773511	0.342632	0.773248
LNC_016087	0.074544	0.14586	0.081931	0.124144	0.04609	0.022317	0.411977	0.40217	0.698155	0.127745	0.169367	0.213172
LNC_016086	0.176312	0.526947	0.358443	0.518053	0	0.246193	0.489277	0.367386	0.798689	0	0	0
LNC_016081	0	0	0	0.152232	0.369606	0.30741	0.12847	0	0	0	0	0
LNC_016080	0	0	0	0.139136	0.212866	0.508909	0.176227	0	0	0.154544	0.107651	0
LNC_016083	0	0	0	0	0	0	0	0	0.030896	0	0	0.331223
LNC_016082	0	0	0	0	0	0	0	0	0	0.332823	0	0
LNC_014810	0	0	0	0	0	0	0	0	0	0	0.37356	0
LNC_014811	0	0	0	0	0	0	0	0	0	0	0	0.331223
LNC_014812	0	0	0	0	0	0	0	0	0	0	0	0.319651
LNC_014813	0	0	0	0	0	0	0	0	0.020712	0.549484	0	0
LNC_014814	0.097536	0.115575	0.133955	0.572203	0.513883	0.198479	0.163948	0.20779	0.733973	0.093844	0.288703	0.179362
LNC_014815	0	0	0	0	0.354079	0.122605	0	0	0	0	0	0
LNC_014816	0	0	0	0	0	0	0.02173	0	0	0	0.32667	0.017356
LNC_014817	0	0	0	0	0	0.154067	0	0	0.441085	0	0	0
LNC_014818	0	0.032138	0	0	0.092208	0	0	0	0.55716	0	0	0
LNC_012849	0	0	0	0	0.122229	0	0	0	0	0	0.603713	0
LNC_020814	0.829947	0	0.095472	0	0	0	0.422962	0.095805	0.454604	0	0	0
LNC_016739	0	0	0	0	0	0	0	0.453544	0	0	0	0
LNC_012848	0	0.436033	0	0.02614	0.062656	0	0	0	0.118115	0	0.137175	0
LNC_004734	0	0.47961	0	0	0	0	0	0	0	0	0	0.034604
LNC_004735	0.45279	0.724443	2.57864	2.51502	3.86603	2.1113	0.994743	1.70267	0.559513	3.44687	3.62259	1.94568
LNC_004736	0.36662	0.40916	0.684424	0.502644	0.471305	0.290962	0.943363	0.736151	1.37379	0.352461	0.26336	0.435889
LNC_004737	0.151882	0.127541	0	3.15196	3.05981	1.67948	0	0	0	1.86655	1.92956	1.73047
LNC_004730	0.491771	0.130093	0	0.562711	0.110495	0.121233	0.20697	0.079566	0.086771	0.331067	0.136082	0
LNC_004731	0	0	0.131737	0.102463	0.070201	0	0.142638	0.174375	0.431757	0	0	0
LNC_004732	0.087911	0.058618	0.238125	0.516944	0.097748	0.089298	0.08446	0.180282	0.468419	0.129773	0	0.130948
LNC_004733	0.404668	0.308986	0.3381	0.2866	0.297832	0.391868	1.37484	1.42575	1.92438	0.302122	0.23464	0.13774
LNC_013900	0.620688	0.391922	1.2166	0.102636	0.716551	0.247232	1.0314	0.987272	1.67878	0.197671	0.182289	0.326001
LNC_004738	2.88004	2.5353	4.50864	0.162749	0.296823	0.145749	7.72778	6.07218	6.56316	0.319459	0.297712	0.198593
LNC_004739	0.170844	0.023042	0.114295	0.097247	0.045173	0.101881	0.182264	0.471886	0.33406	0.19342	0.031944	0.045314
LNC_015817	0.193176	0.087578	0	0.065262	0.062819	0.063198	0.17556	0.262194	0.094895	0.432013	0	0.071936
LNC_014421	0.717407	0	0	0	0	0	0.021252	0	0	0	0	0
LNC_007417	0	0	0.397519	0	0.120001	0.052519	0.083941	0.559425	0.202353	0	0.086365	0
LNC_012844	0	0	0	0.432802	0.175118	0	0	0	0	0	0	0.094663
LNC_007410	1.90275	1.86816	3.06177	10.9258	7.16982	1.6131	2.94086	2.47047	3.9147	2.76184	3.42706	3.52957
LNC_012847	0.03746	0	0	0	0.083523	0.235614	0	0.535018	0.034466	0.333588	0.145758	0.215156
LNC_007411	0	0	0.103741	0.319699	0.072829	0.255672	0.542642	0.105792	0.300712	0.086103	0.088953	0.169054
LNC_000855	0.463121	0.591804	0.731577	0.34134	0.083229	0.135473	1.61251	1.52787	1.14945	0.176438	0.286335	0.512163
LNC_000854	0	0	0	0.036959	0	0.316629	0.456852	0	0	0	0.059377	0.085874
LNC_000857	0	0	0	0	0	0	0	0	0	0.325445	0	0
LNC_000856	0	0	0	0	0	0	0	0	0	0	0.34243	0
LNC_000851	0	0	0	0.112115	0	0	0	0	0	0.4568	0	0.026458
LNC_000850	0	0.17562	0.0516	0.139644	0.063836	0	0.382293	0.400588	0.586947	0	0.100368	0
LNC_000853	0.428596	0.30975	0.156877	0.231675	0.437818	0.29252	0.37819	0.437757	0.891457	0.358945	0.16615	0.338064
LNC_000852	0	0	0	0	0	0	0	0	0	0	0	0.334247
LNC_013248	0.621885	0.673548	0.844808	0.622383	0.669346	0.609714	1.55613	0.836134	1.76106	0.367717	0.376844	0.409728
LNC_007413	0.292827	0.184679	0.670426	0.392233	0.179926	0.195255	0.664813	0.796646	0.887754	0.131714	0.414254	0.561442
LNC_000859	0.114898	0.099319	0	0.399652	0.108854	0.382728	0.422905	0.429133	0.322097	0.174298	0.44649	0.421508
LNC_000858	0	0	0	0	0	0	0	0	0	0.444309	0	0
LNC_013249	0	0.183951	0	0.183012	0.295559	0	1.03491	0.254063	0.464856	0	0.10889	0.076569
LNC_014973	0.031887	0.202927	0.090261	0.269995	0.304607	0.213823	0.248717	0.218609	0.462726	0.049368	0.305993	0.093747
LNC_015263	0	0	0	0.314613	0	0	0	0	0	0	0	0
LNC_015811	0.382448	0.476087	0.643315	0.357513	0.9187	1.56364	0.773014	0.860401	0.855687	0.837591	0.801837	0.535432
LNC_014972	0	0	0.052946	0.230009	0	0	0.108742	0.266332	0.379212	0	0	0.061792
LNC_015264	0.115687	0.226348	0.27029	0.042663	0.150477	0.276817	0.52327	0.170783	0.729013	0.168715	0.106235	0.219741
LNC_012842	0	0	0	0.287383	0.66943	1.1448	0	0	0	3.33968	1.69161	1.1178
LNC_014971	0	0	0	0.416399	0	0.078683	0	0	0.127372	0	0	0.097861
LNC_015265	0.215314	0.145715	0.144066	0.083688	0.020228	0.021346	0	0.44995	0	0.036236	0.02377	0.023477
LNC_009197	0.499753	0	0	0	0	0	0	0	0	0	0	0
LNC_012748	0	0	0	0.037361	0.085655	0.225854	0	0	0	1.02996	0.56953	0.919367
LNC_012749	0.614943	0.250363	0.719333	0.101766	0	0	1.3603	0.534763	0.790212	0.050999	0	0
LNC_015266	1.66916	0.989341	2.18266	1.53704	2.38487	3.13755	1.33304	0.707941	2.39818	1.81829	2.00534	1.67039
LNC_016065	0	0	0	0	0	0	0	0	0	0	0	0.356338
LNC_009196	0	0	0	0.325664	0.602807	0.063997	0	0.088092	0	0.072912	0.07357	0.350047
LNC_012742	0	0	0	0	0	0	0	0	0	0	0	0.328252
LNC_007418	20.3782	27.4026	38.4405	0.271278	1.32003	1.45175	37.6045	48.8651	18.5634	0.403062	4.12213	3.56233
LNC_012740	0.667416	0.477592	0.245841	0.19989	0.381955	0.042935	0.838478	0.99566	0.393259	0.049438	0.203251	0.242488
LNC_012741	0	0	0	0.145409	0	0	0.088607	0	0.100078	0.079652	0.325856	0.076891
LNC_012746	0.108521	0.273008	0.129761	0.366561	0.126187	0.07001	0.415652	0.597607	0.622993	0.265429	0.143836	0.229256
LNC_009195	0.313417	0.200618	0.404567	0.188845	0.08447	0.449977	0.88921	0.468374	0.490179	0	0.073114	0
LNC_012744	0.241527	0.146548	0.491822	0	0	0	0.24583	0	0	0	0	0
LNC_007419	0	16.9136	0	0.004545	0	0	0	0	0	0.006053	0.042962	0
LNC_013279	0	0	0	0	0	0	0	0	0	0	0	0.320938
LNC_016666	0	0	0	0	0.300335	0	0	0	0	0	0	0
LNC_009194	0.285187	0	0.147278	0	0	0.154208	0.619189	0	0	0	0.102392	0.209601
LNC_014975	0	0.101534	0.363092	0.387251	0.597987	0.472148	0.371999	0.147933	0.504443	0.329469	0.464898	0.442538
LNC_015269	0	0	0	0	0.163293	0	0	0	0	0.577399	0.148996	0
LNC_009193	0	0	0	0	0.370413	0.312711	0	0	0	0	0	0
LNC_014974	0	0	0	0	0	0.27848	0	0	0	0	0	0
LNC_009192	0	0	0	0	0	0.455309	0	0	0	0	0	0
LNC_017270	0.400182	0.071603	0.146318	0.281819	0.05136	0.162598	1.06909	0.296682	1.15188	0.493793	0	0.176642
LNC_009191	0.046594	0.575769	0	0	0	0	0	0	0.136913	0.36454	0	0.172969
LNC_018973	0	0	0	0	0.107774	0.225861	0.332935	0.568327	0.32962	0.136875	0	0.125524
LNC_009190	0	0	0	0	0.286683	0	0	0	0	0	0	0
LNC_018037	0	0	0	0	0.098367	0.45796	0	0	0	0	0.042977	0
LNC_013278	0	0	0	0.320856	0	0	0	0	0	0	0	0
LNC_017431	0.519405	0.088287	0	0.119874	0.075471	0	0	0	0	0.317527	0	0.119335
LNC_017869	0	0	0	0	0.130415	0	0.190681	0	0.444746	0	0	0.151361
LNC_019977	25.1036	15.1618	18.132	41.1955	7.68193	14.5481	9.79077	0	15.5671	30.5945	27.5509	33.7971
LNC_017864	0.111942	0.248029	0.126584	0.023049	0.107272	0.075047	0.15899	0.278266	0.262353	0.129548	0	0.095167
LNC_017865	0	0	0	0	0	0.27732	0	0	0	0	0	0
LNC_017866	0	0	0	0	0.175195	0.449708	0	0	0	0	0	0
LNC_017867	0	0	0	0.899816	0.36277	0	0	0	0	0	0.062477	0.09479
LNC_017860	0	0.327094	0	0	0	0.027066	0.471502	0	0	0	0	0
LNC_017861	0.684648	0.23169	0.236461	0	0	0	2.02678	1.72452	0.502651	0.53089	0.82381	0.128444
LNC_017862	0	0.309936	0	0	0.031789	0	0	0.092355	0.365603	0.225949	0.065177	0.073791
LNC_009733	0	0	0	0	0	0.312473	0	0	0	0	0	0
LNC_009959	0	0	0	0	0	0.329489	0	0	0	0	0	0
LNC_009958	0	0	0	0	0	0	0	0	0	0	0	0.329731
LNC_014644	0	0	0	0.326485	0	0	0	0	0	0	0	0.069057
LNC_009953	0	0	0	0.27148	0.067648	0	0.34559	0.401792	0	0	0	0
LNC_009952	0.107841	0	0	0.000505	0.06845	0	0.081307	0.478186	0.236069	0.075439	0.098233	0
LNC_009951	0	0	0	0	0.134607	0	0	0	0	0.07377	0.525204	0.250073
LNC_009950	0	0	0	0.163793	0.137798	0.099551	0.453973	0.061665	0	0.478386	0.83621	0.048096
LNC_009957	0.081828	0.220923	0.456462	0.265283	0.266289	0.226338	0.493704	0.475385	1.27284	0.382244	0.290181	0.371355
LNC_000259	0	0.047114	0	0	0	0	0.739066	0.08416	0.243994	0	0	0
LNC_009955	0	0	0	0.41587	0.062275	0	0	0	0	0.475788	0.726067	0.173261
LNC_009954	0	0	0	0.099446	0.302061	0.255007	0.180893	0.166734	0	0.181582	0	0
LNC_020813	0.109943	0.887207	0	0.077425	0.212602	0	0.209127	0.103171	0.107291	0.336448	0.087921	0.082433
LNC_003787	0	0	0	0	0	0	0	0	0.54966	0	0	0
LNC_019414	0.163102	0	0	0	0	0	0	0	0	0	0	0.310259
LNC_006468	0	0	0	0	0	0	0	0	0	0	0	0.321053
LNC_006469	0	0.260529	0.825607	0	0	0	0	0	0	0	0	0.156454
LNC_006466	0	0	0	0.504106	0.32363	0.23827	0	0	0	0	0	0
LNC_006467	0	0	0	0	0.104049	0.284699	0	0	0	0	0	0
LNC_006464	0	0	0	0	0.515878	0.48725	0	0	0	0.417366	0	0.626811
LNC_006465	1.74253	1.73619	7.10439	0.055151	0.11937	0.145743	15.9271	14.8925	10.75	0.183166	0.225396	0.169046
LNC_006462	0.762007	0.601413	1.41864	0.875317	0.403863	0.024649	0.942173	1.15744	1.46173	0	0.535573	0.224214
LNC_006463	0	0.041877	0.092025	0.069379	0.009769	0.039265	0.049574	0	0.093479	0.284383	0.060466	0.044274
LNC_006460	0.073732	0.136925	0.103618	0.351353	0.483594	0.553225	1.17968	0.478584	0.748449	0.409436	0.743354	0.437847
LNC_006461	0	0	0	0	0.1116	0	0	0	0.271413	0	0	0.483702
LNC_000709	0.206592	0.097267	0.315851	0.21328	0.056067	0.162034	0.329397	0.57576	0.775021	0	0	0
LNC_000708	0.085363	0.050227	0.40136	0.088451	0.046419	0.013562	0.247283	0.092035	0.118311	0	0	0
LNC_000705	0.451415	0	0	0.156823	0	0.30109	0	0	0	0	0	0
LNC_000704	0	0.032771	0	0.027542	0	0	0.468326	0.15506	0.271051	0.188763	0	0
LNC_000707	1.17165	1.40982	0.774631	2.78429	2.94005	1.97832	1.49361	1.27252	1.16017	2.58256	3.36679	3.86758
LNC_000706	0	0	0	0.299631	0.068258	0.11525	0	0	0.180788	0	0	0
LNC_000701	0.180009	0.355096	0.19553	1.15527	1.08178	0.548545	0.07523	0.235472	0.470265	1.49829	0.816728	1.5583
LNC_000700	0	0	0	0	0.276624	0	0	0	0	0	0	0
LNC_000703	3.94841	2.40475	2.04001	4.51476	7.26938	4.89366	3.69973	3.24591	3.07034	6.92259	6.65288	6.89339
LNC_000702	0	0.194639	0	0.306939	0.559382	0.663354	0.260667	0	0.211252	0.503844	0.603011	1.13533
LNC_005373	0.32607	0.177854	0.1812	0.306511	0.55768	0.333937	0.410655	0.227678	0.601241	1.0138	0.810342	0.634233
LNC_012339	0	0	0	0	0	0	0	0	0	0	0	0.318586
LNC_008715	0	0.399134	0	0	0	0	0.232867	0.498425	0.240305	0	0	0
LNC_002569	0	0.026595	0	0	0	0	0	0	0	0.458302	4.06073	1.48157
LNC_002568	0.282245	1.03839	1.08647	0.507154	0.699979	0.621321	1.00785	0.406249	0.726645	2.98378	1.71523	0.614804
LNC_002567	0	0	0	0	0	0	0.192277	0	0.398638	0.070858	0.144279	0
LNC_002566	0	0.136518	0	0.026756	0.118707	0.308743	0.057446	0.228169	0	0.155214	0.238972	0.5548
LNC_002565	0.193909	0	0	0.363821	0.181035	0.069212	0	0	0	0	0	0
LNC_002564	0	0	0	0	0.354327	0	0	0	0	0	0	0
LNC_002563	0.75503	3.19509	0.595598	2.83509	3.97708	3.11182	2.25338	1.53647	1.00714	3.25309	3.33027	1.87657
LNC_002562	0	0.073823	0.212969	0	0	0	0.153239	0	0.237773	0.313227	0.172866	0.265615
LNC_002561	0.271108	0.703657	0.619879	0.210732	0.26725	0.199461	0.622008	0.270537	0.716523	0.139008	0.409692	0.148333
LNC_002560	0	0.201324	0.787459	0	0.202574	0	0	0	0	0	0	0.17979
LNC_005746	0	0.411434	0	0	0	0.113011	0	0.197139	0	0	0	0
LNC_000250	0	0	0.085399	0.787767	0.359717	0.188535	0.262096	0	0.18113	0.468524	0	0.379917
LNC_009489	0	0	0.13369	0.105334	0	0	0	0	0	0	0	0.366727
LNC_009488	2.04836	3.09186	2.50795	0.975937	1.06269	2.19271	3.57338	2.5532	3.73063	0.344175	0.814041	0.295078
LNC_003179	0	0	0	0	0	0.702774	0.114991	1.19908	0	0.569425	0	0.269861
LNC_003178	0	0.509849	0	0	0	0	0	0	0.180948	0.134023	0	0
LNC_003177	0	0	0	0.129912	0	0.017106	0	0.077774	0	0	0.370305	0
LNC_005377	0	0	0	0	0.267247	0	0	0	0	0	0	0
LNC_003175	0	0	0	0.291072	0	0.280362	0	0	0	0.145579	0	0
LNC_003174	1.27931	2.30153	3.05041	0	0.011851	0	4.43199	3.25728	7.41364	0	0	0
LNC_003173	0.125684	0	0.399797	0.529289	0	0.161143	0.369897	0.22533	0.415861	0.193936	0	0.18222
LNC_003172	0.055154	0.049343	0.453062	27.4658	7.74918	2.70634	0.105978	0	0.053465	3.8591	3.18854	3.7297
LNC_003171	0	0	0	0	0.057417	0	0	0	0	0	0	0.307564
LNC_003170	0.199262	0.412448	0.229744	0.101792	0	0	0	0.157416	0.354414	0.079867	0	0
LNC_005745	0	0	0	0.308994	0	0	0	0	0	0	0	0
LNC_005375	0.495965	1.39965	1.43588	0.630524	1.63718	1.08796	0.475913	1.13179	0.220135	1.91044	0.505101	0.90632
LNC_018708	0	0	0	0	0.282826	0	0	0	0	0	0	0
LNC_005742	0	0	0	0	0	0	0	0	0	0.554845	0	0
LNC_000254	0	0	0	0.928884	1.31131	0.485917	0	0	0	0.725948	0.25959	0.209085
LNC_015472	0.823108	1.15777	1.99697	0.664998	0.504495	0.71001	2.95829	2.35327	2.85884	0.347106	0.416022	0.801589
LNC_005743	0.562176	0.817508	0.555117	0.630256	0.484212	0.518231	0.867774	1.12248	1.19229	0.425013	0.691802	0.421501
LNC_001302	0	0	0	0	0.285125	0	0	0	0	0	0.027923	0
LNC_015160	0	0	0	3.22514	4.20387	0	0	0	0	0.765437	0	1.81084
LNC_005740	0	0	0	0.308994	0	0.296138	0	0.323664	0.402648	0	0	0
LNC_001303	0	0	0	0.326485	0	0	0	0	0	0	0	0
LNC_005741	0	0	0	0	0.294721	0	0	0	0	0	0	0
LNC_001300	0.160847	0.240891	0.211458	0.093093	0.205286	0.134277	0.364814	0.35293	0.245819	0.280385	0.078757	0.101087
LNC_019046	0	0.379334	0.105972	0.187343	0.026198	0.120566	0.078645	0.144733	0.181267	0.178148	0.594703	0.484807
LNC_001301	0.799437	0.87989	4.79904	0.270235	0.243224	0.291347	0.995459	1.78223	0.583834	0.192023	0.32149	0.427751
LNC_008718	0	0	0	0	0.141725	0.331128	0	0	0	0	0.104228	0.237931
LNC_001306	0.913122	0.894539	0.875572	0	0	0	4.80117	3.04336	3.71387	0	0	0
LNC_008719	0	0.101305	0	0	0.053617	0.025312	0.4753	0.095818	0.071402	0.012087	0.21549	0
LNC_001307	0.039143	0	0	0	0.019966	0.03489	0.233284	0.023402	0.030713	0.05539	0.142444	0
LNC_010663	0	0.418707	0	0	0	0	0	0	0	0.177536	0	0
LNC_010662	0.649459	0	0.195905	0.152455	0	0.14318	0.305742	1.36213	0.626769	0.083512	0.598454	1.4022
LNC_006288	0	0	0	0.351982	0.031163	0.084936	0.052332	0	0	0.097092	0.337294	0.239939
LNC_006289	0.08777	0.28364	0.240216	0	0.113707	0.144803	0.596341	0.098512	0.594868	0	0	0.15742
LNC_010667	0	0	0.434589	0	0	0	0	0	0	0	0	0
LNC_001304	0	0	0	0	0	0	0	0	0	0	0	0.34692
LNC_010665	0	0	0	0	0	0	0	0	0	0.17002	0.525162	0.127941
LNC_010664	0	0	0	0.263174	0.398886	0.18727	0.179518	0	0.090565	0.575684	0.736707	0.757979
LNC_006282	0.137409	0.274985	0.580508	0.28643	0.103621	0.135178	0.359319	0.719684	0.689331	0.057119	0.078855	0.055821
LNC_006283	0	0	0	0.298339	0.067057	0	0.146524	0	0.078026	0	0	0.014198
LNC_006280	0	0	0	0.140352	0	0	0.154949	0	0.13883	0	0.377682	0
LNC_001305	18.1352	27.4649	47.5205	0.371224	0.227091	0.059961	63.4006	51.624	116.755	0.740754	0.595989	0.850265
LNC_006286	0.395581	0.066267	0.068819	0	0.376173	0.170797	0.46601	1.03779	1.47428	0.360539	0.173356	0.088386
LNC_006287	1.42905	1.74731	3.65636	2.11574	2.15721	1.84597	2.26498	1.4214	3.43214	1.68954	0.908091	1.63089
LNC_006284	0	0	0	0	0	0	0	0	0	0	0	0.323543
LNC_006285	0	0	0	1.31838	1.10778	0	0	0	0	1.15979	0.484791	0.618301
LNC_019924	12.4227	8.63687	3.4741	1.69255	1.6194	1.44871	11.7877	15.8284	9.31137	1.50068	3.64248	3.04142
LNC_008538	0	0.029669	0	0.092906	0.080972	0	0.63717	0	0.304503	0	0	0
LNC_008539	0.853588	1.11076	0.69957	1.94266	1.6649	1.62379	1.16133	1.03153	1.36235	1.6073	1.60891	1.72528
LNC_008536	0.492867	0.955303	0.931375	1.83107	2.38157	2.64853	0.960035	0.633138	0.758978	1.74462	1.95048	2.58709
LNC_008537	0.404017	0.422802	0.676278	0.299934	0.319967	0.341122	0.388521	0.706369	0.97206	0.259544	0.43637	0.253475
LNC_008534	0	0	0	0.321929	0	0	0.190317	0	0.048007	0.077592	0.1737	0
LNC_008535	0	0.118871	0.060829	0.044827	0	0.089978	0.439699	0	0.453071	0	0.105902	0
LNC_008532	0.617407	0.670458	1.67356	0.709353	0.551841	0.395773	1.26114	1.25269	3.12502	0.376873	0.328056	0.362822
LNC_008533	0.109205	0.390142	0.199643	0	0.037842	0	0.726733	0.305386	0.104449	0	0.059568	0
LNC_008530	0	0	0.06275	0.409225	0.102325	0.338383	0	0	0.157179	0.666778	0.491128	0.178648
LNC_008531	0.245631	0.040992	0.041883	0.776935	0.853379	0.684366	0.316002	0.112921	0.099938	0.646904	0.478879	0.607769
LNC_006277	0.124639	0.186219	0.536402	0.283507	0.266922	0.199595	0.600076	0.936762	0.841415	0	0.05243	0.16324
LNC_020193	62.7013	65.5039	58.0263	0.514493	5.52675	0	25.4786	58.8617	99.6978	6.68836	5.55113	5.39631
LNC_007908	0.571366	0.688733	1.01121	0.155974	0.143721	0.11649	1.88975	1.6507	2.35183	0.021122	0.155927	0.097883
LNC_006276	0	0	0	0	0	0.293202	0	0	0	0	0	0
LNC_007909	0	0	0.449197	0	0.102664	0.020522	0.354099	0.232348	0.066163	0.163032	0.147473	0.095567
LNC_006275	0	0	0	0.107171	0.026788	0.04795	0	0.443303	0	0	0.041136	0
LNC_009229	0	0.507454	0	0	0.240229	0.12376	0	0.671615	0	0	0.323302	0.351104
LNC_007906	0	0.14807	0.223226	0	0	0.29163	0.111714	0	0.628794	0	0	0.158904
LNC_020121	0.181605	0.64208	0	0.575255	1.32247	0.414443	0.98195	0.302678	0.104922	1.08531	0.609647	1.45805
LNC_006274	0.469569	0.519792	1.1191	1.1142	0.645783	0.561549	1.05661	1.01173	1.74354	0.698259	0.511709	0.67197
LNC_020127	0	0	0	0.284275	0.2995	0	0	0	0	0	0	0
LNC_017279	0	0	0	0.351658	1.14781	0.340509	0	0	0	3.28618	2.61739	0.841388
LNC_020125	0	0.202036	0	0	0.07399	0.158853	0.569155	0	0	0	0.188237	0.088243
LNC_007907	0	0	0.188896	0.111563	0.013923	0.091791	0.097283	0.303906	0.071452	0.011731	0	0
LNC_009221	0	0.142279	0.145371	0	0	0	0.038198	0.146269	0.924995	0	0	0.168589
LNC_006273	0	0	0	0	0	1.76292	0	0	0	0	0	0
LNC_009223	0.788132	2.05858	0.084754	0.065297	0.404404	0.213275	1.21923	2.78939	3.85892	0.200302	0.073655	0.138114
LNC_009222	0	0	0	0	0	0	0	0	0	0	0	0.351924
LNC_009225	0	0	0	0	0	0	0	0	0	0	0.565342	0
LNC_007904	0	0	0	0.297059	0	0	0	0	0	0	0	0
LNC_009227	0	0	0	0	0	0	0	0.428112	0	0	0	0
LNC_006272	3.49014	3.24236	7.52616	8.39359	6.90726	3.74623	7.32494	6.60318	9.56672	3.8559	3.04708	3.64779
LNC_016508	0	0	0	0.294531	0	0	0	0	0	0	0.141752	0
LNC_016509	0	0.584145	0	0	0	0	0	0	0	0	0	0
LNC_007905	0.45223	0	0	0.045294	0.048367	0	0	0	0	0	0	0
LNC_001038	1.49256	1.19591	0.919915	2.65641	1.67705	0.980712	0.974102	0.417221	0.970469	1.73552	0.473339	2.11579
LNC_001039	0	0	0	0	0	0.060506	0	0	0	0	0	0.332728
LNC_018078	0	0	0	0	0.122375	0.331128	0	0	0	0	0	0
LNC_018079	0	0	0	0.284337	0.520568	0	0.13642	0	0	0.331195	0.116653	0
LNC_001034	0	0.285911	0.291635	0.169644	0.050497	0.483588	0.373385	0.07485	0.077839	0.303976	0.221975	0
LNC_001035	0	0	0	0.072716	0	0.388464	0	0	0	0	0	0
LNC_001036	0	0	0	0	0	0	0	0	0	0	0	0.360592
LNC_001037	1.69019	1.99694	2.53183	2.60855	2.23289	2.29581	4.44533	4.0991	7.49866	2.07753	1.68107	3.25559
LNC_001030	0.400159	0.399865	0	1.52555	1.20627	0.921381	1.86347	1.08724	0.048609	1.09023	0.436312	0.510409
LNC_001031	0	0	0	1.86845	0.20301	0.183993	0	0	0	0.003614	0.09003	0.05768
LNC_001032	0	0.382298	0	0	0	0	0	0	0	0	0	0
LNC_001033	0.687836	0.58228	0.787333	1.56269	1.32126	0.945907	1.44402	1.4756	2.38881	0.73927	0.360374	1.02763
LNC_008280	0	0	0	0.030047	0.364732	0	0	0	0	0	0	0
LNC_007670	0	0.397867	0	0	0	0.320738	0.368546	0	0.237827	0.36256	0	0.376596
LNC_008282	0.071218	1.00401	0.66955	0.810902	0.772919	0.589556	0.933237	0.981387	1.17591	0.465836	0.542262	0.822206
LNC_008283	0.301855	0	0.380761	0.240966	1.01918	0.269761	0.461464	0.271643	1.13714	0.31136	0.376087	0.247848
LNC_008284	0.164915	0.148528	0.223081	0.865964	0.850526	0.557263	0	0.193446	0.155572	1.0166	0.192987	0.185473
LNC_007900	0	0	0.009194	0	0	0.018488	0.417602	0	0.139987	0.023835	0.513645	0.17979
LNC_008286	0	0	0	0	0	0	0	0	0	0	0	0.45074
LNC_007671	0	0	0	0	0	0	0	0	0	0	0	0.565252
LNC_008288	0.126864	0.561246	0	0	0	0	0.337524	0.194278	0	0	0	0
LNC_008289	0	0	0	0.306522	0.749335	0.232421	0.334239	0.093797	0	0.174527	0.363726	0
LNC_007901	0	0	0	0	0.29335	0	0	0	0	0	0	0
LNC_007672	0	0	0	0	0.290647	0	0	0	0	0	0	0
LNC_011040	0	0	0	0	0	0	0	0	0	0	0.510221	0
LNC_011041	0.180745	0	0.199053	0.216293	0.237096	0.220627	0.513742	0.206711	0.473558	0.335648	0.215463	0.306172
LNC_011042	0.02953	0.141916	0.188649	0.044577	0.087565	0.031395	0.207764	0.271679	1.07903	0	0	0.090973
LNC_007673	0.359794	0	0.742689	0.180016	0.241372	0.18304	0.403456	0.896323	0.644611	0.406552	0.367468	0.267838
LNC_011044	0.127312	0.233109	0.198273	0.08997	0.028866	0.085926	0.803704	0.251927	0.806295	0.214096	0.251819	0.124341
LNC_011045	0	0.294122	0	0	0.0768	0	0.679628	0.077102	0.315913	0.079185	0.009719	0.042064
LNC_011046	0	0	0	0.007365	0.158215	0	0	0.248871	1.17249	0.803207	0.684702	0.002287
LNC_011047	0.915572	0.984506	0.659608	1.26969	0.856194	0.904033	1.28374	0.92227	1.09169	0.074018	0.192628	0.744697
LNC_011048	0	0.024867	0	0.691495	0.489468	0.320488	0.106016	0.077642	0.146846	0.243012	0.130732	0.533061
LNC_007674	0	0.727221	0.363069	0	0.019216	0	0.465793	0.002024	0.718803	0	0	0
LNC_007675	0	0	0	0	0.018707	0	0	0	0	0	0	0.31017
LNC_004284	0.492625	0.532415	0.647023	0.135201	0.029445	0.031072	0.347964	0.699594	0.620485	0.027402	0	0
LNC_004285	0.792074	0.642104	1.87119	1.30248	2.04655	2.68906	0.38	0.441401	1.17994	3.99404	3.80461	3.66564
LNC_001159	0	0	0	0.302248	0	0	0	0	0	0	0	0
LNC_001158	0	0	0	0	0.269531	0	0	0	0	0	0	0
LNC_004280	0	0	0	5.01678	2.20466	1.27945	0	0	2.51305	1.33176	0	1.39919
LNC_004281	0.289635	0.353309	0.753503	0	0.097988	0.122207	0.314878	0.212422	0.543996	0.048982	0.047986	0.115169
LNC_004282	0	0	0	0	0	0	0	0.319142	0	0	0	0.197838
LNC_004283	0	0	0	0	0	0	0	0	0.707484	0	0	0
LNC_001153	0.224247	0.089917	0	0.334573	0.375384	0.988547	0	0.188473	0.320519	0.754391	0.698026	0.272963
LNC_001152	0	0	0	0	0	0	0	0	0	0	0	0.35024
LNC_001151	0	0	0	0.314613	0	0	0	0	0	0	0	0
LNC_001150	0	0.383967	0	0	0	0	0	0	0	0	0	0.071389
LNC_001157	0	0	0	0	0.140498	0	0	0	0	0	0.472253	0
LNC_001156	0	0	0	0	0	0	0.04153	0.424148	0	0	0.065062	0
LNC_001155	0.092373	0.407138	0.083873	0	0	0.060885	0.529521	0.084957	0.174909	0	0	0
LNC_001154	0	0	0	0	0	0	0	0	0	0	0.335082	0.147657
LNC_018292	0.434553	0.070012	0	0	0.078604	0	0	0.004531	0	0	0	0
LNC_018293	0	0	0.14834	0.321929	0	0	0.201296	0	0.011817	0	0	0
LNC_018290	0	0	0	0	0	0	0.046355	0.499723	0	0	0.016088	0.129986
LNC_018291	0	0	0	0.317499	0	0	0	0	0	0	0	0
LNC_015647	0	0.088638	0	0.347934	0	0.079618	0	0.006773	0	0	0	0
LNC_018297	0	0	0	0	0	0.319985	0	0	0	0	0	0.003519
LNC_018294	0	0	0.098413	0	0	0.050991	0.571127	0	0.004482	0	0	0
LNC_018295	0.411233	0	0	0	0	0	0	0	0	0	0	0.055627
LNC_019494	1.97752	2.70534	0.308726	0	0	0	0.242826	0	0.61279	0	0	0
LNC_018298	0.705167	0.986369	0.446366	1.16902	1.37925	0.967767	2.62428	2.6786	6.09933	1.17921	1.27722	1.49289
LNC_014984	0	0	0.441083	0	0	0	0	0	0	0	0	0
LNC_018309	0	0	0	0	0	0	0	0	0	0	0.171763	0.488001
LNC_019971	0	0	0	0.302354	0.129597	0	0	0	0	0	0.694586	0
LNC_013265	0	0	0	0.094615	0.025196	0.051992	0	0	0	0.222574	0	0.23778
LNC_016710	0	1.13439	0.785989	1.1343	0	0	0.299596	0.447266	1.12908	0.187424	0.05345	0
LNC_020811	4.60536	1.42113	1.22991	6.41407	7.09638	6.83456	4.61503	2.45211	3.76967	8.11452	5.20974	6.91283
LNC_003883	0	0.503898	0	0	0	0	0	0	0	0	0	0
LNC_003882	1.47837	2.27815	4.50124	0.15989	0.352883	0.282508	1.98577	1.74279	3.7411	0.12072	0.127895	0.357964
LNC_003881	0	0	0	0	0	0	0	0	1.0015	0	0	0
LNC_003880	0	0	0.073278	1.29039	1.02322	0.459817	0	0	0.077453	0.370897	0.126939	1.43097
LNC_003887	0	0	0	0	0.313783	0	0	0	0	0	0	0
LNC_003886	0	0	0	0	0.178091	0	0	0	0	0.312559	0.239814	0.131281
LNC_003885	0	0	0	0	0.072662	0.306713	0	0	0	0	0	0
LNC_003884	0	0	0	0	0	0	0	0	0	0	0	0.326787
LNC_003889	0	0.144117	0	0.22115	0.103374	0.127375	0.113991	0.148135	0.501916	0.220067	0	0
LNC_003888	0	0.144454	0.144919	0.494391	0.220746	0	0	0	0	0.125027	0	0
LNC_006967	0.096241	1.09955	0.045191	0.069633	0.277069	0.230114	0	0.322745	0.135467	0.427967	0.42048	0.432279
LNC_017679	0	0	0	0.229891	0.400714	0	0	0.273422	0.639348	0.034335	0.27853	0
LNC_017678	0.14348	0.848897	0.188372	0.19451	0.054917	0.171725	0.13385	0.0958	0.37132	0	0.025321	0
LNC_019219	0.251172	0.183184	0	0.139391	0	0.27732	0	0	0.691401	0	0.081327	0
LNC_019218	0	0	0	0	0	0	0	0	0	0.534006	0	0
LNC_017671	0.695989	0.187178	0.248135	1.98669	1.68229	3.15015	0.623915	0.550709	0.736257	2.71989	2.16749	2.83684
LNC_017670	0	0.142145	0.02442	0	0	0	0	0.196601	0.492728	0	0	0
LNC_017673	0.164693	0.060637	0.443274	0.147076	0.152757	0.395102	0.398447	0.347177	0.38555	0.139427	0.249933	0.134931
LNC_017672	0	0	0	0.332763	0	0	0	0	0	0	0	0
LNC_017675	0.084534	0	0	0.256777	0.309806	0.37629	0.216213	0.157421	0.326686	0.433928	0.460207	0.353549
LNC_017674	1.29577	1.29273	1.13627	5.69684	2.52658	0.653038	0.219387	0.363014	0.967621	0.400221	0.205344	0.628565
LNC_017677	0.590067	0.35274	0.763489	0.224563	0.103551	0.100249	1.01217	0.832425	1.52263	0.074736	0.169149	0.035893
LNC_017676	0	0.137662	0.086185	0	0.024831	0.095671	0.704975	0.252485	0.465653	0	0.105626	0
LNC_017057	0	0.100764	0	0.380961	0.154951	0.048942	0.639643	0.088767	0	0	0	0.070181
LNC_011878	0	0.497709	0.167813	0.006965	0	0	0	0	0	0	0	0
LNC_011054	0.444727	0.144558	0	0.123188	0.140315	0	0	0	0	0.120663	0.169573	0
LNC_016058	0	0	0	0	0.273032	0	0	0	0	0	0	0
LNC_012531	0.518854	0.349048	1.07678	0.90499	0.655883	0.582942	1.61025	1.11281	1.64886	0.326434	0.442746	0.006506
LNC_012530	0.131341	0.589491	0.658283	0	0	0.195373	0.621711	0.46427	0.940679	0.165093	0.086163	0.164865
LNC_012533	1.30663	1.48811	2.57717	2.36949	1.96722	1.99214	2.84651	3.66822	4.44479	1.42088	1.12194	1.70159
LNC_012532	0.520587	0.333343	0.587533	0.261606	0.311828	0	1.54928	1.86252	2.14279	0.345554	0.194327	0.8183
LNC_012535	0.04839	0	0	0.45808	0.497351	0.179828	0.149788	0.359309	0.921943	0	0	0
LNC_012534	0.097588	0.346102	0.382295	0	0	0	0	0	0	0	0	0
LNC_012537	0.113942	0.117942	0.1495	0.11476	0.024101	0.051383	0.217841	0.176112	0.636639	0	0.02923	0.02835
LNC_012536	0.204789	0.032999	0	0.197576	0.140277	0.224037	0.263265	0.008862	0.40603	0.337062	0.13471	0.410672
LNC_012539	0	0	0	0	0	0	0	0	0.464753	0	0	0
LNC_012538	0	0	0	0.190882	0.114119	0.367717	0	0	0.263189	0.125334	0	0.401725
LNC_015749	0.061122	0	0.279351	0.429149	0.273514	0.206955	0.267093	0.396926	0.592108	0.227028	0.194214	0.091045
LNC_015748	1.00171	0	0.118311	1.02274	0.844569	1.10323	0.786886	0.732465	0.76134	0.811742	1.0196	1.1346
LNC_013298	9.1282	14.2855	13.9499	1.74655	1.11539	3.28832	18.7059	17.9033	47.3141	10.8812	2.70019	7.83702
LNC_018921	0	0.22413	0	0	0.184416	0	0	0	0.087474	0	0	0
LNC_011559	0	0	0	0.541241	0.997559	0.587958	0.105129	0	0.020733	0.714443	0.648936	0.728169
LNC_018923	0.072464	0.563795	0.416253	0.170504	0.309381	0.359599	0.765285	0.206303	0.47863	0.385116	0.283603	0.272654
LNC_000288	0	0	0	0	0.263892	0	0	0	0	0	0	0
LNC_003774	0	0	0	0	0	0	0	0	0	0.317275	0	0
LNC_003777	0	0	0	0.203328	0.351506	0	0	0.082002	0	0.193114	0	0.000192
LNC_003776	0.223283	0	0	0.670768	0.164853	0.3527	0.091145	0	0.606348	0.641666	0.240654	0.398043
LNC_003771	0	0	0	0	0.035801	0.139866	0	0	0	0.074638	0.492206	0.055254
LNC_003770	4.38489	2.67395	9.66327	12.1285	3.72363	4.724	2.93978	6.42515	5.76418	7.42848	5.64723	11.4392
LNC_003773	0	0	0	0	0.273032	0	0	0	0	0	0	0
LNC_003772	0.200916	0.222058	0.0482	0.159056	0.100788	0.168488	0.249395	0.301706	0.529019	0.060314	0.062657	0.107298
LNC_000280	0.136929	0	0.136289	0.058215	0.14775	0	0.141867	0	0.54741	0.115817	0	0.216239
LNC_000281	0	0	0	0	0	0	0.204007	0	0	0	0	0.33889
LNC_000282	0	0	0	0	0	0	0	0	0	0.352692	0	0
LNC_000283	0	0	0	0	0.060386	0.28322	0	0	0	0.107559	0.156702	0.193643
LNC_003779	0.26951	0.165903	0	0.193714	0.110274	0.303064	0.089081	0.347449	0.079096	0.2747	0.217036	0.138114
LNC_003778	0.261953	0.046492	0.047889	0	0	0.280136	0.201335	0.440824	0.527327	0	0.041617	0.252193
LNC_000286	0	0	0	0	0.262793	0	0	0	0	0	0	0
LNC_000287	0.166388	0.0491	0.16597	2.77198	1.22067	1.53533	0.221634	0.141886	0.367068	0.354185	0.158495	0.559934
LNC_016052	0	0.409605	0	0	0	0	0	0	0	0	0	0
LNC_002828	0	0.625869	0	0	0	0	0	0	0	0	0.083147	0
LNC_002829	0.752981	0.343539	0.680804	0.939034	0.722699	0.576581	1.001	0.89688	2.24853	0.678867	0.411548	0.763219
LNC_019437	0.107575	0	0	0.216368	0.446617	0.115895	0	0.11395	0	0.094314	0.269958	0.137174
LNC_013573	0	0.057179	1.51896	0.48533	0.129858	0.553284	0	0.562714	2.51256	0.526188	0.348842	0.57872
LNC_002822	0.135797	0.267748	1.25877	0.045845	0.038283	0.118629	0.115014	0.095203	0.112482	0.10721	0.047548	0
LNC_002823	0	0	0	0.568969	0	0	0	0	0	0	0	0
LNC_002820	0	0	0	0.737904	0.296264	0.145953	0	0	0	0	0.304428	0.626759
LNC_002821	0.121904	0.121011	0.085982	1.77025	2.42816	2.57369	0.069939	0.084892	0.088165	2.23231	3.68022	3.11826
LNC_002826	2.66596	7.62933	10.9042	26.4842	18.6921	13.5661	3.70859	18.9667	17.9558	12.3999	12.0579	22.1768
LNC_002827	0.836867	0.911598	0.618612	1.07222	0.832989	0.928424	0.706807	0.903426	0.912906	1.19468	0.900105	0.937463
LNC_002824	1.05289	1.72678	2.04426	2.30511	1.55844	1.83829	2.75485	2.41682	3.9646	1.09618	1.29934	1.50945
LNC_002825	5.28066	7.1175	8.87654	13.7868	13.4902	12.7505	8.67993	9.45231	15.0744	8.52588	8.11077	9.77021
LNC_007252	0.337292	0	0	0	0.048345	0	0	0.179109	0.402002	0.159976	0.076866	0.040152
LNC_007253	0	0	0	0.176998	0.091352	0.39775	0	0.254868	0	0.575241	0	0.34511
LNC_007250	0.20476	0	0.415923	0	0	0	0.185793	0	0	0	0.104219	0
LNC_007251	0	0	0.071987	0.159726	0.130386	0	0	0.060196	0	0.019443	0.563034	0
LNC_007256	0	0	0	0.359215	0	0	0	0	0	0	0	0
LNC_007257	0.329828	0.377136	0.826399	0.231838	0.102408	0.186558	0.752962	0.991062	1.47763	0.204217	0.114527	0.092921
LNC_007254	0.73609	0.930296	2.64421	1.11333	1.29424	1.34166	2.4729	2.83379	2.09928	0.768398	0.701338	0.776026
LNC_007255	0.084959	0.266024	0.258774	0	0.392182	0.1571	0.062755	0.243957	0.662803	0.130085	0.069106	0.19481
[truncated: 20,241 more rows]

## Sheet: Table S3
Supplementary Table 3 qRT-PCR Ct values for target lncRNAs and the reference genes
Sample Name	Transcript_id	Ct
N5	LNC_011412	22.7087
N5	LNC_011412	22.911
N5	LNC_011412	22.9016
N0.5	LNC_011412	23.7166
N0.5	LNC_011412	23.7025
N0.5	LNC_011412	23.7115
N5	LNC_020853	35.2325
N5	LNC_020853	36.1761
N5	LNC_020853	36.4508
N0.5	LNC_020853	38.581
N0.5	LNC_020853	38.9378
N0.5	LNC_020853	38.4884
N5	LNC_1349	27.696
N5	LNC_1349	29.003
N5	LNC_1349	28.8351
N0.5	LNC_1349	27.7514
N0.5	LNC_1349	26.9614
N0.5	LNC_1349	27.0722
N5	LNC_4755	27.1303
N5	LNC_4755	27.2855
N5	LNC_4755	27.1596
N0.5	LNC_4755	27.1303
N0.5	LNC_4755	27.2855
N0.5	LNC_4755	27.1596
N5	XR_790190.2	32.8398
N5	XR_790190.2	33.572
N5	XR_790190.2	35.1926
N0.5	XR_790190.2	29.9369
N0.5	XR_790190.2	30.0744
N0.5	XR_790190.2	29.9678
N5	XR_791134.2	35.4692
N5	XR_791134.2	34.3535
N5	XR_791134.2	36.1284
N0.5	XR_791134.2	32.932
N0.5	XR_791134.2	31.7224
N0.5	XR_791134.2	32.704
N5	XR_791661.2	27.0068
N5	XR_791661.2	27.1682
N5	XR_791661.2	27.5411
N0.5	XR_791661.2	34.9885
N0.5	XR_791661.2	34.2171
N0.5	XR_791661.2	34.8357
N5	BvU6	22.9625
N5	BvU6	23.2828
N5	BvU6	23.0553
N0.5	BvU6	23.5113
N0.5	BvU6	23.4165
N0.5	BvU6	23.5211
N5	BvGAPDH	25.9695
N5	BvGAPDH	24.8506
N5	BvGAPDH	25.3955
N0.5	BvGAPDH	26.0915
N0.5	BvGAPDH	26.3073
N0.5	BvGAPDH	26.2777

## Sheet: Table S4
Supplementary Table 4 Cis-target transcripts of LN-responsive DELs
lncRNA_ID	mRNA_ID	mRNA_Gene_ID	mRNA_Start	mRNA_End	mRNA_Strand	Distance	Location
LNC_000323	XM_019250531.1	109135386	15450615	15452466	-	78799	downstream
LNC_000323	XM_019250530.1	109135385	15449026	15449826	-	77210	downstream
LNC_000323	XM_010681258.2	104894894	15461323	15464030	+	89507	upstream
LNC_000349	XM_010681894.1	104895380	17416096	17423022	-	90825	downstream
LNC_000349	XM_010681887.2	104895380	17416096	17423019	-	90825	downstream
LNC_000349	XM_010681845.2	104895362	17366700	17367877	+	41429	upstream
LNC_000349	XM_010681870.1	104895380	17416096	17422026	-	90825	downstream
LNC_000349	XM_010681835.2	104895354	17265635	17280264	-	35901	upstream
LNC_000349	XM_010681857.2	104895373	17412506	17415137	-	87235	downstream
LNC_000349	XM_019249260.1	109134872	17317329	17325151	-	-7823	antisense
LNC_000349	XM_010683385.1	104896616	17305595	17314235	-	1930	upstream
LNC_000349	XM_019250583.1	109135468	17233962	17254393	+	61772	downstream
LNC_000384	XM_019249327.1	104895780	19571884	19576365	-	34164	downstream
LNC_000384	XM_019249331.1	104895780	19571349	19576365	-	33629	downstream
LNC_000384	XR_002039814.1	104895780	19571349	19576365	-	33629	downstream
LNC_000384	XM_019249329.1	104895780	19571884	19576365	-	34164	downstream
LNC_000384	XM_010683943.1	104897121	19524629	19525765	-	11145	upstream
LNC_000384	XM_010682387.2	104895780	19571884	19574952	-	34164	downstream
LNC_000384	XM_019250675.1	109135555	19618870	19619757	-	81150	downstream
LNC_000384	XM_010683932.1	104897112	19520135	19521853	+	15057	downstream
LNC_000384	XM_010682368.2	104895773	19474135	19478477	+	58433	downstream
LNC_000384	XM_019249326.1	104895780	19571884	19576365	-	34164	downstream
LNC_000384	XM_010683927.1	104897103	19517106	19518818	-	18092	upstream
LNC_000007	XR_790273.2	104894386	159216	165214	-	-5263	antisense
LNC_000007	XR_002040123.1	104892910	148471	150984	-	8709	upstream
LNC_000007	XM_010670143.2	104885223	259628	268215	+	94671	upstream
LNC_000007	XM_010689718.2	104901765	192959	198867	-	28002	downstream
LNC_000007	XM_010682318.2	104895466	165311	167923	-	354	downstream
LNC_000007	XM_019247742.1	104885223	259628	269593	+	94671	upstream
LNC_000007	XM_010695719.2	104906127	240628	245217	+	75671	upstream
LNC_000007	XR_002039939.1	104888135	132797	139637	+	20056	downstream
LNC_000007	XM_010679992.2	104893637	154214	158727	-	966	upstream
LNC_000007	XM_019248736.1	104906652	51922	62328	+	97365	downstream
LNC_000007	XM_010693284.2	104904601	220640	226287	+	55683	upstream
LNC_000007	XM_010675198.2	104889863	121851	124425	+	35268	downstream
LNC_000007	XM_010695123.2	104906127	240628	245217	+	75671	upstream
LNC_000007	XM_010673389.2	104888135	137116	139532	+	20161	downstream
LNC_000007	XM_010667783.2	104907381	245533	251875	-	80576	downstream
LNC_000007	XR_002039803.1	104888135	132797	139637	+	20056	downstream
LNC_000007	XM_010679264.2	104892910	148471	150984	-	8709	upstream
LNC_000007	XM_010690384.2	104901765	192959	198867	-	28002	downstream
LNC_000007	XR_002039907.1	104888135	133113	139637	+	20056	downstream
LNC_000007	XM_010694259.2	104905404	229094	231328	-	64137	downstream
LNC_000007	XM_010688817.2	104901038	190270	192853	+	25313	upstream
LNC_000007	XM_010683217.2	104896236	169638	177125	-	4681	downstream
LNC_000007	XM_010667200.2	104906652	51923	63142	+	96551	downstream
LNC_000007	XM_010697183.2	104907381	245533	251874	-	80576	downstream
LNC_000007	XR_002040073.1	104888135	132797	139637	+	20056	downstream
LNC_000007	XR_002039870.1	104888135	132799	139532	+	20161	downstream
LNC_000007	XM_010687959.2	104900284	186250	189329	+	21293	upstream
LNC_000007	XR_002040083.1	104888135	132797	139637	+	20056	downstream
LNC_000007	XR_002039809.1	104888135	132797	139532	+	20161	downstream
LNC_000007	XR_002040014.1	104888135	132797	139637	+	20056	downstream
LNC_000007	XM_010669406.2	104884484	252082	255916	+	87125	upstream
LNC_000007	XR_002039812.1	104888135	132797	139637	+	20056	downstream
LNC_000007	XM_019251333.1	104896917	179807	185114	+	14850	upstream
LNC_000007	XR_002039854.1	104888135	133112	139637	+	20056	downstream
LNC_000007	XR_002039978.1	104888135	132797	139637	+	20056	downstream
LNC_000007	XR_002039816.1	104888135	132797	139637	+	20056	downstream
LNC_000007	XM_010671408.2	104886639	63899	68656	-	91037	upstream
LNC_000007	XM_019251245.1	104896917	179807	185114	+	14850	upstream
LNC_000007	XM_010672279.2	104887356	119894	121171	+	38522	downstream
LNC_000007	XM_010686354.2	104896917	179807	185114	+	14850	upstream
LNC_000007	XM_010692228.2	104903767	216017	219376	+	51060	upstream
LNC_000007	XM_010680944.2	104894386	163069	165214	-	-1888	antisense
LNC_000007	XR_789862.2	104888135	136856	139532	+	20161	downstream
LNC_000007	XM_010691314.2	104903062	208514	211873	-	43557	downstream
LNC_000007	XM_010683952.2	104896917	179807	185114	+	14850	upstream
LNC_000007	XM_010670623.2	104885223	259628	269436	+	94671	upstream
LNC_000007	XM_019250141.1	104893637	154214	158729	-	964	upstream
LNC_000092	XM_010670963.2	104886514	3695572	3697403	-	50156	upstream
LNC_000092	XM_019247896.1	104886596	3847319	3863839	+	97886	upstream
LNC_000092	XM_019247901.1	104886596	3847319	3863834	+	97886	upstream
LNC_000092	XM_010671049.2	104886586	3840152	3843415	-	90719	downstream
LNC_000092	XM_010670954.2	104886506	3684364	3689361	+	58198	downstream
LNC_000092	XM_010670994.2	104886541	3722994	3724863	-	22696	upstream
LNC_000092	XM_010671015.2	104886558	3765676	3771089	-	16243	downstream
LNC_000092	XM_010675693.1	104890270	3705581	3707008	-	40551	upstream
LNC_000092	XM_010671026.2	104886569	3784415	3791786	-	34982	downstream
LNC_000092	XM_010671038.2	104886578	3831752	3839534	+	82319	upstream
LNC_000092	XM_019250074.1	109135310	3744152	3744913	-	2646	upstream
LNC_000092	XM_010671080.2	104886596	3847314	3861440	+	97881	upstream
LNC_000092	XM_019250066.1	109135308	3730564	3731319	+	16240	downstream
LNC_000092	XM_010670944.2	104886495	3648278	3650967	+	96592	downstream
LNC_000092	XM_010671004.2	104886550	3759383	3762400	-	9950	downstream
LNC_000092	XM_010670970.2	104886523	3714007	3715858	-	31701	upstream
LNC_000092	XM_010675711.1	104890289	3736240	3737403	+	10156	downstream
LNC_000696	XM_010697350.2	104908232	3144267	3149111	+	-4823	antisense
LNC_000696	XM_010696510.2	104907549	3049403	3054213	+	89994	downstream
LNC_000696	XM_010697400.2	104908232	3144266	3149111	+	-4824	antisense
LNC_000696	XM_010697577.2	104908232	3144266	3149111	+	-4824	antisense
LNC_000696	XM_010696571.2	104907549	3049403	3054213	+	89994	downstream
LNC_000696	XM_010697270.2	104908154	3124586	3125436	+	18771	downstream
LNC_000696	XM_010697752.2	104908603	3155718	3162764	-	6628	downstream
LNC_000696	XM_010697939.2	104908760	3218925	3219851	+	69835	upstream
LNC_000696	XM_010697115.2	104908039	3105482	3123807	+	20400	downstream
LNC_000696	XM_010696746.2	104907739	3065530	3067524	+	76683	downstream
LNC_000696	XM_010697184.2	104908039	3105483	3123807	+	20400	downstream
LNC_000696	XM_010697659.2	104908516	3149869	3152379	+	779	upstream
LNC_000696	XM_010697844.2	104908672	3181386	3186245	-	32296	downstream
LNC_000696	XM_010696826.2	104907807	3069292	3078017	-	66190	upstream
LNC_000696	XM_010696940.2	104907881	3084835	3089374	-	54833	upstream
LNC_000696	XM_010697027.2	104907968	3080775	3084342	+	59865	downstream
LNC_000696	XM_010696656.2	104907666	3056110	3058988	-	85219	upstream
LNC_000696	XM_010697459.2	104908232	3144421	3149111	+	-4669	antisense
LNC_000696	XM_010697522.2	104908232	3144269	3149111	+	-4821	antisense
LNC_000696	XM_010675648.2	104890239	3096595	3101147	-	43060	upstream
LNC_000816	XM_010674681.2	104889455	7706439	7708556	-	11188	downstream
LNC_000816	XM_010674748.2	104889507	7777342	7784488	+	82091	upstream
LNC_000816	XM_010674736.2	104889499	7754265	7764242	+	59014	upstream
LNC_000816	XM_010674759.2	104889517	7794557	7800793	+	99306	upstream
LNC_000816	XM_010674663.2	104889438	7685666	7689429	-	4095	upstream
LNC_000816	XM_019248562.1	104889412	7679073	7682375	+	11149	downstream
LNC_000816	XM_010674631.2	104889412	7679074	7682802	+	10722	downstream
LNC_000816	XM_019248567.1	104889464	7708875	7712873	+	13624	upstream
LNC_000816	XM_019248566.1	104889455	7706439	7708383	-	11188	downstream
LNC_000816	XM_010674723.2	104889484	7748476	7752603	-	53225	downstream
LNC_000816	XM_010676361.2	104890768	7701995	7705616	+	6744	upstream
LNC_000816	XM_010674583.2	104889378	7608672	7614436	-	79088	upstream
LNC_000816	XM_010674594.2	104889387	7624019	7626479	+	67045	downstream
LNC_000816	XM_010674607.2	104889396	7653114	7654814	-	38710	upstream
LNC_000816	XM_010674649.2	104889412	7679210	7682802	+	10722	downstream
LNC_000816	XM_010676314.1	104890737	7618919	7622617	+	70907	downstream
LNC_000816	XM_010676349.1	104890759	7643696	7644742	-	48782	upstream
LNC_000816	XM_019248587.1	104889517	7794555	7800793	+	99304	upstream
LNC_000816	XM_010674715.2	104889484	7748476	7752515	-	53225	downstream
LNC_000816	XM_010674703.2	104889474	7733472	7738757	+	38221	upstream
LNC_000816	XM_010674570.1	104889369	7603581	7607979	+	85545	downstream
LNC_000816	XM_010674669.2	104889438	7685666	7689429	-	4095	upstream
LNC_000816	XM_019248553.1	104889369	7603929	7607979	+	85545	downstream
LNC_000816	XM_010674643.2	104889412	7679074	7682802	+	10722	downstream
LNC_000816	XM_010674559.2	104889359	7590283	7595251	-	98273	upstream
LNC_000915	XM_010678504.2	104892538	12493374	12510291	-	71160	upstream
LNC_000915	XM_010680103.1	104893959	12645550	12647550	-	58722	downstream
LNC_000915	XM_010678535.2	104892569	12586708	12590999	+	-120	antisense
LNC_000915	XM_010678558.2	104892587	12665510	12678814	+	78682	upstream
LNC_000915	XM_010678546.2	104892577	12628836	12630396	-	42008	downstream
LNC_000915	XM_010678515.2	104892548	12527069	12529505	-	51946	upstream
LNC_000915	XM_010678525.2	104892559	12550687	12557328	-	24123	upstream
LNC_000915	XM_010680071.1	104893931	12576621	12577112	+	4339	downstream
LNC_000918	XM_019248939.1	104892639	12876418	12880863	-	73958	downstream
LNC_000918	XM_010678588.2	104892603	12706338	12708817	-	93274	upstream
LNC_000918	XM_010678602.2	104892618	12767390	12783663	+	18428	downstream
LNC_000918	XM_019248933.1	104892639	12876418	12880909	-	73958	downstream
LNC_000918	XM_010680127.1	104893979	12836865	12837194	-	34405	downstream
LNC_000918	XM_019248937.1	104892639	12876418	12880908	-	73958	downstream
LNC_000918	XM_010678624.2	104892639	12876418	12883161	-	73958	downstream
LNC_000918	XM_010680138.1	104893987	12842989	12844758	+	40529	upstream
LNC_000918	XM_010678613.2	104892628	12800345	12801964	-	127	upstream
LNC_000958	XM_019249151.1	104894483	15015282	15020854	+	8054	upstream
LNC_000958	XM_010680770.2	104894514	15072325	15078728	-	65097	downstream
LNC_000958	XM_010680720.2	104894476	14972620	14985508	+	2853	downstream
LNC_000958	XR_790225.2	104894483	15015282	15020854	+	8054	upstream
LNC_000958	XM_010680683.2	104894452	14925733	14926734	+	61627	downstream
LNC_000958	XM_010680758.1	104894498	15057592	15067465	-	50364	downstream
LNC_000958	XM_010680694.1	104894461	14945631	14951169	+	37192	downstream
LNC_000958	XM_010680706.2	104894468	14956685	14958064	-	30297	upstream
LNC_000958	XM_010681131.1	104894800	15022616	15023883	-	15388	downstream
LNC_000958	XR_790224.2	104894483	15015282	15020854	+	8054	upstream
LNC_000958	XM_010680671.2	104894442	14904676	14922441	+	65920	downstream
LNC_000959	XM_019249151.1	104894483	15015282	15020854	+	8142	upstream
LNC_000959	XM_010680770.2	104894514	15072325	15078728	-	65185	downstream
LNC_000959	XM_010680720.2	104894476	14972620	14985508	+	21089	downstream
LNC_000959	XR_790225.2	104894483	15015282	15020854	+	8142	upstream
LNC_000959	XM_010680683.2	104894452	14925733	14926734	+	79863	downstream
LNC_000959	XM_010680758.1	104894498	15057592	15067465	-	50452	downstream
LNC_000959	XM_010680694.1	104894461	14945631	14951169	+	55428	downstream
LNC_000959	XM_010680706.2	104894468	14956685	14958064	-	48533	upstream
LNC_000959	XM_010681131.1	104894800	15022616	15023883	-	15476	downstream
LNC_000959	XR_790224.2	104894483	15015282	15020854	+	8142	upstream
LNC_000959	XM_010680671.2	104894442	14904676	14922441	+	84156	downstream
LNC_000960	XM_019249151.1	104894483	15015282	15020854	+	-627	antisense
LNC_000960	XM_010680770.2	104894514	15072325	15078728	-	56416	downstream
LNC_000960	XM_010680720.2	104894476	14972620	14985508	+	29701	downstream
LNC_000960	XR_790225.2	104894483	15015282	15020854	+	-627	antisense
LNC_000960	XM_010680683.2	104894452	14925733	14926734	+	88475	downstream
LNC_000960	XM_010680758.1	104894498	15057592	15067465	-	41683	downstream
LNC_000960	XM_010680694.1	104894461	14945631	14951169	+	64040	downstream
LNC_000960	XM_010680706.2	104894468	14956685	14958064	-	57145	upstream
LNC_000960	XM_010681131.1	104894800	15022616	15023883	-	6707	downstream
LNC_000960	XR_790224.2	104894483	15015282	15020854	+	-627	antisense
LNC_000960	XM_010680671.2	104894442	14904676	14922441	+	92768	downstream
LNC_001029	XM_019249327.1	104895780	19571884	19576365	-	34250	downstream
LNC_001029	XM_019249331.1	104895780	19571349	19576365	-	33715	downstream
LNC_001029	XR_002039814.1	104895780	19571349	19576365	-	33715	downstream
LNC_001029	XM_019249329.1	104895780	19571884	19576365	-	34250	downstream
LNC_001029	XM_010683943.1	104897121	19524629	19525765	-	9825	upstream
LNC_001029	XM_010682387.2	104895780	19571884	19574952	-	34250	downstream
LNC_001029	XM_019250675.1	109135555	19618870	19619757	-	81236	downstream
LNC_001029	XM_010683932.1	104897112	19520135	19521853	+	13737	downstream
LNC_001029	XM_010682368.2	104895773	19474135	19478477	+	57113	downstream
LNC_001029	XM_019249326.1	104895780	19571884	19576365	-	34250	downstream
LNC_001029	XM_010683927.1	104897103	19517106	19518818	-	16772	upstream
LNC_001325	XM_010693804.2	104905310	2817990	2820118	+	90681	downstream
LNC_001325	XM_010694044.2	104905483	2998164	3003219	+	82729	upstream
LNC_001325	XM_010693877.1	104905356	2873258	2880742	+	30057	downstream
LNC_001325	XM_010668265.1	104883707	2992089	2992608	-	76654	downstream
LNC_001325	XM_010693987.2	104905438	2967260	2971253	+	51825	upstream
LNC_001325	XM_010693827.1	104905327	2852310	2856428	-	54371	upstream
LNC_001325	XM_010693841.2	104905334	2861273	2864158	+	46641	downstream
LNC_001325	XM_010693958.2	104905409	2929647	2930948	-	14212	downstream
LNC_001325	XM_010668256.1	104883700	2848906	2849904	-	60895	upstream
LNC_001325	XM_010693976.2	104905427	2951212	2960452	+	35777	upstream
LNC_001325	XM_010668250.1	104883690	2844388	2845449	-	65350	upstream
LNC_001325	XM_010693889.2	104905363	2888667	2893740	-	17059	upstream
LNC_001325	XR_791735.2	104905398	2922482	2928483	+	7047	upstream
LNC_001325	XM_019251938.1	104905472	3006964	3013063	+	91529	upstream
LNC_001325	XM_010693900.2	104905371	2897507	2899434	+	11365	downstream
LNC_001325	XM_010693854.2	104905340	2865471	2868722	+	42077	downstream
LNC_001325	XM_010693756.1	104905274	2808153	2811410	+	99389	downstream
LNC_001325	XM_010693865.2	104905347	2869220	2871401	-	39398	upstream
LNC_001325	XM_010693816.2	104905319	2820928	2824836	-	85963	upstream
LNC_001325	XM_010694021.2	104905464	2993555	2996027	+	78120	upstream
LNC_001325	XM_010694008.2	104905453	2972177	2976454	+	56742	upstream
LNC_001325	XM_010693997.2	104905446	2976325	2979983	-	60890	downstream
LNC_001325	XM_010694033.2	104905472	3006964	3013063	+	91529	upstream
LNC_001325	XM_010668237.1	104883684	2827577	2830382	-	80417	upstream
LNC_001325	XM_010693792.2	104905299	2812364	2816158	+	94641	downstream
LNC_001325	XM_010693921.2	104905381	2903790	2910165	+	634	downstream
LNC_001325	XM_010693913.2	104905381	2903790	2910165	+	634	downstream
LNC_001325	XM_010693942.2	104905398	2922482	2928483	+	7047	upstream
LNC_001325	XM_010693773.1	104905274	2808153	2811410	+	99389	downstream
LNC_001352	XM_010694818.2	104906099	3658849	3669597	+	34392	downstream
LNC_001352	XM_010694899.2	104906178	3789157	3794270	+	83233	upstream
LNC_001352	XM_010694829.2	104906111	3683993	3690424	-	13565	upstream
LNC_001352	XM_010694861.2	104906145	3745142	3749673	+	39218	upstream
LNC_001352	XM_010694822.2	104906099	3658849	3669597	+	34392	downstream
LNC_001352	XM_010694904.2	104906184	3794991	3800273	-	89067	downstream
LNC_001352	XM_010694849.2	104906132	3732432	3744011	-	26508	downstream
LNC_001352	XM_019252125.1	104906132	3732432	3744011	-	26508	downstream
LNC_001352	XM_010694869.2	104906150	3751657	3754803	-	45733	downstream
LNC_001352	XM_010694809.2	104906092	3653801	3656608	+	47381	downstream
LNC_001352	XM_010694782.1	104906070	3602812	3622069	+	81920	downstream
LNC_001352	XM_010694771.2	104906059	3625077	3626941	+	77048	downstream
LNC_001352	XM_010694841.2	104906122	3728916	3732026	+	22992	upstream
LNC_001352	XM_019252128.1	104906160	3759952	3761785	+	54028	upstream
LNC_001352	XM_010694889.2	104906170	3763334	3768030	-	57410	downstream
LNC_001352	XM_010694833.2	104906115	3724772	3728039	+	18848	upstream
LNC_001352	XM_010694757.2	104906053	3632492	3634289	-	69700	upstream
LNC_001422	XM_019248112.1	104884087	6282068	6307150	-	5167	upstream
LNC_001422	XM_010696959.2	104907926	6221931	6225841	+	86476	downstream
LNC_001422	XM_010697028.2	104907989	6371078	6382330	+	53548	upstream
LNC_001422	XM_010697009.2	104907970	6361706	6367340	+	44176	upstream
LNC_001422	XM_010697002.2	104907970	6361706	6367340	+	44176	upstream
LNC_001422	XM_010696981.2	104907949	6272012	6275631	-	36686	upstream
LNC_001422	XM_010696936.2	104907900	6217050	6219238	+	93079	downstream
LNC_001422	XM_019252512.1	104907966	6318696	6323824	-	1166	downstream
LNC_001422	XM_010697037.2	104907998	6412292	6413278	-	94762	downstream
LNC_001422	XM_010696948.2	104907917	6207170	6213958	+	98359	downstream
LNC_001422	XM_010696929.2	104907900	6217049	6219238	+	93079	downstream
LNC_001422	XM_010697050.2	104908005	6416035	6423004	-	98505	downstream
LNC_001422	XM_010696966.1	104907935	6227168	6233327	-	78990	upstream
LNC_001422	XM_010696972.2	104907942	6251798	6258665	-	53652	upstream
LNC_001422	XM_010697017.2	104907970	6361707	6367340	+	44177	upstream
LNC_001422	XM_010696997.1	104907966	6318696	6323897	-	1166	downstream
LNC_001422	XM_010696991.2	104907959	6314580	6316696	-	-2117	antisense
LNC_001559	XM_010670966.1	104886521	12243112	12244042	+	98089	upstream
LNC_001559	XM_010670909.2	104886457	12111453	12113662	-	26518	upstream
LNC_001559	XM_010670918.2	104886469	12140504	12145233	-	-4519	antisense
LNC_001559	XM_019248125.1	109134395	12162140	12163216	+	17117	upstream
LNC_001559	XM_010670912.2	104886463	12122146	12124386	-	15794	upstream
LNC_001559	XM_010670928.2	104886478	12163600	12166544	-	18577	downstream
LNC_001559	XM_010670901.2	104886451	12105422	12111595	+	28585	downstream
LNC_001559	XM_010670939.2	104886492	12174129	12181049	+	29106	upstream
LNC_001559	XM_010670942.2	104886497	12206541	12210028	+	61518	upstream
LNC_001559	XM_010670964.1	104886519	12080217	12080927	-	59253	upstream
LNC_001559	XM_010670935.2	104886487	12167645	12171585	-	22622	downstream
LNC_001559	XM_010670894.2	104886441	12058772	12067015	-	73165	upstream
LNC_001559	XM_010670888.2	104886434	12047368	12052973	-	87207	upstream
LNC_001559	XM_019247423.1	104886476	12156496	12162935	+	11473	upstream
LNC_001559	XM_019248124.1	109134394	12077170	12077916	-	62264	upstream
LNC_001559	XM_010670941.2	104886496	12194875	12202904	+	49852	upstream
LNC_001559	XM_010670923.2	104886476	12156496	12163089	+	11473	upstream
LNC_001559	XM_010670965.1	104886520	12210278	12210673	-	65255	downstream
LNC_001559	XM_010670943.2	104886498	12215287	12217554	+	70264	upstream
LNC_001559	XM_010670940.2	104886493	12186970	12193001	+	41947	upstream
LNC_001559	XM_010670967.1	104886522	12244732	12245361	+	99709	upstream
LNC_001591	XM_010671046.2	104886587	13781981	13783539	-	-1559	antisense
LNC_001591	XM_010671048.1	104886589	13802800	13803563	+	19120	upstream
LNC_001591	XM_019247560.1	104886588	13794342	13798208	-	10662	downstream
LNC_001591	XM_010671041.2	104886582	13699187	13700118	+	81453	downstream
LNC_001591	XM_010671045.2	104886585	13745192	13758499	+	23072	downstream
LNC_001591	XM_010671040.2	104886581	13684003	13692627	-	88944	upstream
LNC_001591	XM_010671044.2	104886584	13738984	13743532	+	38039	downstream
LNC_001591	XM_010671050.2	104886590	13815183	13816252	+	31503	upstream
LNC_001591	XM_010671119.1	104886652	13844085	13844876	+	60405	upstream
LNC_001591	XM_010671043.2	104886584	13738984	13743532	+	38039	downstream
LNC_001591	XM_010671051.2	104886591	13816847	13829488	-	33167	downstream
LNC_001591	XM_019247562.1	104886588	13786168	13798208	-	2488	downstream
LNC_001962	XM_010672082.2	104887451	35294088	35298915	-	67830	upstream
LNC_001962	XM_010672114.2	104887484	35411011	35414136	-	36683	downstream
LNC_001962	XM_010672115.2	104887485	35415814	35422675	-	41486	downstream
LNC_001962	XM_010672199.1	104887547	35339583	35365009	-	1736	upstream
LNC_001962	XM_019248004.1	104887485	35415814	35421462	-	41486	downstream
LNC_001962	XM_010672200.1	104887548	35400110	35400676	+	25782	upstream
LNC_001962	XM_010672112.1	104887482	35367084	35374243	-	-7160	antisense
LNC_001962	XM_010672079.2	104887448	35274175	35277521	-	89224	upstream
LNC_001962	XM_010672080.2	104887450	35283773	35286321	+	80424	downstream
LNC_001962	XM_010672078.2	104887448	35274175	35277795	-	88950	upstream
LNC_001962	XM_010672116.2	104887486	35429385	35442876	+	55057	upstream
LNC_001962	XM_010672201.1	104887549	35403242	35404380	-	28914	downstream
LNC_001962	XM_010672117.2	104887487	35444013	35452196	-	69685	downstream
LNC_001962	XM_010672113.2	104887483	35406505	35410141	+	32177	upstream
LNC_001962	XM_010672202.1	104887550	35404811	35405419	-	30483	downstream
LNC_001962	XM_010672110.2	104887481	35331062	35332025	-	34720	upstream
LNC_001963	XM_010672082.2	104887451	35294088	35298915	-	85607	upstream
LNC_001963	XM_010672114.2	104887484	35411011	35414136	-	23594	downstream
LNC_001963	XM_010672115.2	104887485	35415814	35422675	-	28397	downstream
LNC_001963	XM_019248004.1	104887485	35415814	35421462	-	28397	downstream
LNC_001963	XM_010672200.1	104887548	35400110	35400676	+	12693	upstream
LNC_001963	XM_010672199.1	104887547	35339583	35365009	-	19513	upstream
LNC_001963	XM_010672201.1	104887549	35403242	35404380	-	15825	downstream
LNC_001963	XM_010672112.1	104887482	35367084	35374243	-	10279	upstream
LNC_001963	XM_010672080.2	104887450	35283773	35286321	+	98201	downstream
LNC_001963	XM_010672113.2	104887483	35406505	35410141	+	19088	upstream
LNC_001963	XM_010672118.2	104887488	35479251	35484261	-	91834	downstream
LNC_001963	XM_010672117.2	104887487	35444013	35452196	-	56596	downstream
LNC_001963	XM_010672116.2	104887486	35429385	35442876	+	41968	upstream
LNC_001963	XM_010672202.1	104887550	35404811	35405419	-	17394	downstream
LNC_001963	XM_010672110.2	104887481	35331062	35332025	-	52497	upstream
LNC_001967	XM_010672114.2	104887484	35411011	35414136	-	2870	upstream
LNC_001967	XM_019248004.1	104887485	35415814	35421462	-	-4456	antisense
LNC_001967	XM_010672115.2	104887485	35415814	35422675	-	-5639	antisense
LNC_001967	XM_010672200.1	104887548	35400110	35400676	+	16330	downstream
LNC_001967	XM_010672112.1	104887482	35367084	35374243	-	42763	upstream
LNC_001967	XM_010672201.1	104887549	35403242	35404380	-	12626	upstream
LNC_001967	XM_010672199.1	104887547	35339583	35365009	-	51997	upstream
LNC_001967	XM_010672113.2	104887483	35406505	35410141	+	6865	downstream
LNC_001967	XM_010672118.2	104887488	35479251	35484261	-	56605	downstream
LNC_001967	XM_010672117.2	104887487	35444013	35452196	-	21367	downstream
LNC_001967	XM_010672116.2	104887486	35429385	35442876	+	6739	upstream
LNC_001967	XM_010672202.1	104887550	35404811	35405419	-	11587	upstream
LNC_001967	XM_010672110.2	104887481	35331062	35332025	-	84981	upstream
LNC_002011	XM_010672271.2	104887601	37478502	37498125	-	22801	downstream
LNC_002011	XM_010672260.2	104887596	37453271	37454865	-	-1595	antisense
LNC_002011	XR_002039335.1	104887601	37478502	37497625	-	22801	downstream
LNC_002011	XM_010672262.2	104887598	37516470	37591354	-	60769	downstream
LNC_002011	XM_010672272.2	104887601	37478502	37498125	-	22801	downstream
LNC_002011	XM_019248038.1	109134378	37522919	37529220	-	67218	downstream
LNC_002011	XM_019248035.1	104887598	37516470	37591354	-	60769	downstream
LNC_002011	XM_019248039.1	109134378	37522919	37526938	-	67218	downstream
LNC_002011	XM_019248034.1	109134377	37363459	37365660	+	87595	downstream
LNC_002011	XM_019248201.1	104887615	37355369	37355908	-	97347	upstream
LNC_002011	XM_019248202.1	109134456	37521707	37522994	-	66006	downstream
LNC_002011	XM_010672287.1	104887616	37367199	37371307	-	81948	upstream
LNC_002011	XM_019248037.1	109134378	37522919	37529220	-	67218	downstream
LNC_002011	XM_019248033.1	109134377	37363458	37365660	+	87595	downstream
LNC_002011	XM_019248032.1	104887595	37357910	37359146	+	94109	downstream
LNC_002011	XM_010672288.1	104887617	37386124	37387131	-	66124	upstream
LNC_002011	XM_010672289.2	104887618	37434834	37450649	-	2606	upstream
LNC_002011	XM_010672269.2	104887601	37478502	37498125	-	22801	downstream
LNC_002016	XM_010672301.2	104887629	37863200	37864721	-	29085	downstream
LNC_002016	XM_010672298.2	104887626	37810919	37815544	-	17055	upstream
LNC_002016	XR_789372.2	104887625	37796618	37809230	+	23369	downstream
LNC_002016	XM_010672297.2	104887625	37796623	37809463	+	23136	downstream
LNC_002016	XM_010672305.2	104887632	37894760	37896489	-	60645	downstream
LNC_002016	XM_019248041.1	104887626	37810919	37814986	-	17613	upstream
LNC_002016	XM_010672559.1	104887807	37820228	37821227	+	11372	downstream
LNC_002016	XM_010672296.1	104887624	37754723	37756087	-	76512	upstream
LNC_002016	XM_019248203.1	109134457	37787325	37787693	-	44906	upstream
LNC_002016	XM_010672304.2	104887630	37874116	37876188	-	40001	downstream
LNC_002016	XM_010672282.2	104887610	37708832	37740669	+	91930	downstream
LNC_002016	XM_010672306.2	104887633	37909453	37913193	+	75338	upstream
LNC_002016	XM_010672300.2	104887628	37849118	37852523	+	15003	upstream
LNC_002016	XM_010672283.2	104887611	37748948	37754295	-	78304	upstream
LNC_002016	XM_010672299.2	104887627	37832890	37834208	-	-1225	antisense
LNC_002221	XR_002041179.1	104906921	4864707	4869928	+	25753	downstream
LNC_002221	XM_010695784.2	104906946	4935085	4940062	+	35940	upstream
LNC_002221	XM_010695809.2	104906961	4961367	4969112	-	62222	downstream
LNC_002221	XM_010695703.2	104906872	4822399	4826566	+	69115	downstream
LNC_002221	XM_010695740.2	104906907	4856256	4860559	+	35122	downstream
LNC_002221	XM_010695806.2	104906961	4961367	4969111	-	62222	downstream
LNC_002221	XM_010695796.2	104906953	4956941	4960768	+	57796	upstream
LNC_002221	XM_010695728.2	104906897	4838754	4842958	+	52723	downstream
LNC_002221	XM_010695748.2	104906917	4868466	4871914	-	23767	upstream
LNC_002221	XM_019252259.1	104906921	4864707	4868536	+	27145	downstream
LNC_002221	XM_010695716.2	109133521	4804221	4808397	+	87284	downstream
LNC_002221	XM_010668458.1	104883886	4981969	4984433	+	82824	upstream
LNC_002221	XM_010695753.2	104906921	4863917	4868536	+	27145	downstream
LNC_002221	XM_010695731.2	104906901	4843923	4853481	-	42200	upstream
LNC_002221	XM_010695761.2	104906928	4882200	4884213	+	11468	downstream
LNC_002221	XM_010695773.1	104906937	4887032	4899172	+	-3463	antisense
LNC_002228	XM_010695917.2	104907054	5176734	5180347	-	59615	upstream
LNC_002228	XM_010695904.1	104907046	5152262	5175333	+	64629	downstream
LNC_002228	XM_010695929.2	104907063	5207074	5211000	+	28962	downstream
LNC_002228	XM_019248108.1	109134389	5275967	5282120	+	29560	upstream
LNC_002228	XM_010668502.1	104883925	5275080	5275916	+	28673	upstream
LNC_002228	XM_010695973.2	104907095	5240020	5245916	+	-5897	antisense
LNC_002228	XM_010668518.1	104883940	5326685	5330731	+	80278	upstream
LNC_002228	XM_019252314.1	104907176	5343913	5346260	-	97506	downstream
LNC_002228	XM_010696003.2	104907116	5247139	5252138	-	732	downstream
LNC_002228	XM_010696015.2	104907127	5260293	5268213	+	13886	upstream
LNC_002228	XM_010696054.1	104907166	5337835	5341365	+	91428	upstream
LNC_002228	XM_010696026.1	104907136	5301359	5306875	+	54952	upstream
LNC_002228	XM_010696045.2	104907155	5317106	5320906	-	70699	downstream
LNC_002228	XM_010695949.2	104907072	5212712	5221166	-	18796	upstream
LNC_002228	XM_010695982.2	104907095	5241731	5245916	+	-4186	antisense
LNC_002228	XM_010695991.2	104907095	5240020	5245916	+	-5897	antisense
LNC_002228	XM_010695962.2	104907086	5226892	5233963	-	5999	upstream
LNC_002228	XR_002041208.1	104907144	5308994	5314604	+	62587	upstream
LNC_002228	XM_019248107.1	109134388	5191966	5192637	+	47325	downstream
LNC_002228	XR_791980.2	104907144	5308994	5315402	+	62587	upstream
LNC_002228	XM_010695941.2	104907072	5212707	5221169	-	18793	upstream
LNC_002228	XM_010696033.2	104907144	5308994	5313203	+	62587	upstream
LNC_002241	XM_010696197.2	104907282	5479443	5492615	+	75460	downstream
LNC_002241	XM_010696279.2	104907353	5597380	5607488	+	28176	upstream
LNC_002241	XM_010696240.2	104907325	5556010	5557185	+	10890	downstream
LNC_002241	XM_010696337.2	104907400	5626153	5635125	+	56949	upstream
LNC_002241	XM_010696236.2	104907320	5516948	5518863	+	49212	downstream
LNC_002241	XM_010696262.2	104907343	5562619	5565931	+	2144	downstream
LNC_002241	XM_019252360.1	104907400	5631636	5635125	+	62432	upstream
LNC_002241	XM_010696228.2	104907313	5496297	5500215	-	67860	upstream
LNC_002241	XM_010696302.2	104907374	5611789	5614344	-	42585	downstream
LNC_002241	XM_010696187.2	104907274	5473718	5476147	+	91928	downstream
LNC_002241	XM_010668558.2	104883975	5469030	5471742	+	96333	downstream
LNC_002241	XM_019252361.1	104907400	5626153	5635125	+	56949	upstream
LNC_002241	XM_010696345.2	104907400	5626153	5635125	+	56949	upstream
LNC_002241	XM_019252341.1	104907305	5507316	5510852	-	57223	upstream
LNC_002241	XM_010696271.2	104907353	5597380	5607488	+	28176	upstream
LNC_002241	XM_010696212.2	104907294	5501770	5503165	-	64910	upstream
LNC_002241	XM_010696329.2	104907400	5626153	5635125	+	56949	upstream
LNC_002241	XM_010696286.2	104907353	5597380	5607488	+	28176	upstream
LNC_002241	XM_010696325.2	104907400	5626153	5635125	+	56949	upstream
LNC_002241	XM_010696293.2	104907353	5597380	5607488	+	28176	upstream
LNC_002305	XM_019252744.1	104882932	8271483	8274244	-	11472	downstream
LNC_002305	XM_010667349.2	104882925	8240939	8250473	-	5613	upstream
LNC_002305	XM_019252733.1	104882902	8212947	8224909	+	31177	downstream
LNC_002305	XM_010667299.2	104882877	8194170	8199036	-	57050	upstream
LNC_002305	XM_010667385.2	104882949	8293211	8295653	+	33200	upstream
LNC_002305	XM_010667331.2	104882913	8225343	8229356	-	26730	upstream
LNC_002305	XM_010667394.2	104882957	8299141	8314965	+	39130	upstream
LNC_002305	XM_019252750.1	104882932	8272477	8274244	-	12466	downstream
LNC_002305	XM_010667399.2	104882963	8322737	8339712	+	62726	upstream
LNC_002305	XM_019252734.1	104882902	8212932	8224909	+	31177	downstream
LNC_002305	XM_010667305.2	104882888	8207307	8208002	+	48084	downstream
LNC_002305	XM_010667410.2	104882971	8340535	8346840	-	80524	downstream
LNC_002305	XM_010667294.2	104882877	8194170	8199034	-	57052	upstream
LNC_002305	XM_010667404.2	104882963	8322737	8339712	+	62726	upstream
LNC_002305	XM_010668906.1	104884281	8177473	8178975	-	77111	upstream
LNC_002305	XM_010667376.2	104882940	8285085	8290994	-	25074	downstream
LNC_002305	XM_010667337.2	104882916	8231957	8237312	-	18774	upstream
LNC_002382	XM_010670909.2	104886457	12111453	12113662	-	4183	downstream
LNC_002382	XM_010670918.2	104886469	12140504	12145233	-	33234	downstream
LNC_002382	XM_019248125.1	109134395	12162140	12163216	+	54870	upstream
LNC_002382	XM_010670912.2	104886463	12122146	12124386	-	14876	downstream
LNC_002382	XM_010670883.2	104886428	12012899	12021789	-	83680	upstream
LNC_002382	XM_010670901.2	104886451	12105422	12111595	+	-1800	antisense
LNC_002382	XM_010670939.2	104886492	12174129	12181049	+	66859	upstream
LNC_002382	XM_010670928.2	104886478	12163600	12166544	-	56330	downstream
LNC_002382	XM_010670964.1	104886519	12080217	12080927	-	24542	upstream
LNC_002382	XM_010670935.2	104886487	12167645	12171585	-	60375	downstream
LNC_002382	XM_010670894.2	104886441	12058772	12067015	-	38454	upstream
LNC_002382	XM_010670888.2	104886434	12047368	12052973	-	52496	upstream
LNC_002382	XM_019247423.1	104886476	12156496	12162935	+	49226	upstream
LNC_002382	XM_019248124.1	109134394	12077170	12077916	-	27553	upstream
LNC_002382	XM_010670941.2	104886496	12194875	12202904	+	87605	upstream
LNC_002382	XM_010670923.2	104886476	12156496	12163089	+	49226	upstream
LNC_002382	XM_010670942.2	104886497	12206541	12210028	+	99271	upstream
LNC_002382	XM_010670940.2	104886493	12186970	12193001	+	79700	upstream
LNC_002415	XM_019247595.1	104886605	14038374	14053127	+	71072	downstream
LNC_002415	XM_010671070.2	104886608	14189130	14193563	-	60803	downstream
LNC_002415	XM_010671067.2	104886605	14038562	14053127	+	71072	downstream
LNC_002415	XM_010671071.2	104886609	14218249	14231231	+	89922	upstream
LNC_002415	XM_010671066.2	104886604	14023226	14024249	+	99950	downstream
LNC_002415	XM_010671122.1	104886656	14211284	14211643	+	82957	upstream
LNC_002415	XM_010671069.2	104886606	14060954	14072262	+	51937	downstream
LNC_002569	XM_010671567.1	104886990	21470266	21470640	+	57238	downstream
LNC_002569	XM_010671532.2	104886965	21426248	21441082	-	86796	upstream
LNC_002569	XM_010671536.2	104886969	21610090	21610908	+	80392	upstream
LNC_002569	XM_010671533.2	104886965	21426248	21441083	-	86795	upstream
LNC_002569	XM_010671535.2	104886967	21486971	21493027	-	34851	upstream
LNC_002569	XM_010671534.2	104886967	21486971	21494132	-	33746	upstream
LNC_002726	XM_010671933.2	104887318	33542371	33543770	+	-1400	antisense
LNC_002726	XM_010671936.2	104887321	33596783	33603220	-	53004	downstream
LNC_002726	XM_010672013.1	104887397	33493576	33494934	+	-1359	antisense
LNC_002726	XM_010672012.1	104887395	33429277	33429930	-	52139	upstream
LNC_002726	XM_010671935.2	104887320	33566923	33575596	-	23144	downstream
LNC_002726	XM_010671931.2	104887317	33438798	33440210	+	41859	downstream
LNC_002726	XM_010671934.2	104887319	33482092	33483496	+	-1405	antisense
LNC_002726	XM_010671930.2	104887316	33394751	33398844	-	83225	upstream
LNC_002726	XM_010671937.2	104887322	33641806	33643752	+	98027	upstream
LNC_002848	XM_010672428.2	104887713	39124176	39128490	+	98603	downstream
LNC_002848	XM_010672575.1	104887823	39149235	39150002	-	77091	upstream
LNC_002848	XM_010672577.1	104887825	39306849	39307502	-	78497	downstream
LNC_002848	XM_010672429.2	104887714	39131279	39134368	-	92725	upstream
LNC_002848	XM_010672432.2	104887717	39213578	39223417	+	3676	downstream
LNC_002848	XM_010672435.2	104887721	39315865	39326949	+	87513	upstream
LNC_002848	XM_010672431.2	104887716	39178769	39189352	+	37741	downstream
LNC_002848	XM_010672430.1	104887715	39136213	39138669	+	88424	downstream
LNC_002848	XM_019248245.1	109134492	39130092	39130671	+	96422	downstream
LNC_002848	XM_010672434.2	104887720	39278005	39282583	+	49653	upstream
LNC_002848	XM_010672433.2	104887719	39226872	39228347	+	-1254	antisense
LNC_002848	XM_010672576.1	104887824	39236806	39237786	+	8454	upstream
LNC_002988	XM_010673596.1	104888573	3693591	3696761	-	22455	upstream
LNC_002988	XM_010673129.2	104888232	3720921	3726949	-	-6029	antisense
LNC_002988	XM_010673116.1	104888220	3643649	3647759	-	71457	upstream
LNC_002988	XR_002039465.1	104888225	3676315	3679976	+	39240	downstream
LNC_002988	XR_002039464.1	104888225	3676028	3679976	+	39240	downstream
LNC_002988	XR_002039461.1	104888225	3676023	3679976	+	39240	downstream
LNC_002988	XR_002039460.1	104888225	3676315	3679976	+	39240	downstream
LNC_002988	XM_010673121.2	104888225	3676036	3679976	+	39240	downstream
LNC_002988	XM_010673135.2	104888236	3762261	3769904	-	35277	downstream
LNC_002988	XM_010673123.2	104888226	3684223	3687991	+	31225	downstream
LNC_002988	XM_019248495.1	104888577	3821499	3831637	+	94515	upstream
LNC_002988	XR_002039462.1	104888225	3676315	3679976	+	39240	downstream
LNC_002988	XM_010673134.2	104888235	3753197	3760419	-	26213	downstream
LNC_002988	XM_010673112.2	104888216	3616763	3623084	+	96132	downstream
LNC_002988	XM_019248499.1	104888577	3821500	3831637	+	94516	upstream
LNC_002988	XM_019248497.1	104888577	3822341	3831637	+	95357	upstream
LNC_002988	XM_019248498.1	104888577	3823406	3831637	+	96422	upstream
LNC_002988	XM_019248496.1	104888577	3821508	3831637	+	94524	upstream
LNC_002988	XM_010673124.2	104888226	3684223	3687991	+	31225	downstream
LNC_002988	XM_010673111.2	104888216	3616763	3623084	+	96132	downstream
LNC_002988	XM_010673125.2	104888227	3690605	3692028	+	27188	downstream
LNC_002988	XM_010673115.2	104888218	3636618	3642119	+	77097	downstream
LNC_002988	XM_010673114.2	104888218	3635974	3642119	+	77097	downstream
LNC_002988	XM_019248494.1	104888577	3820884	3831637	+	93900	upstream
LNC_002988	XM_019248500.1	104888577	3821500	3831637	+	94516	upstream
LNC_002988	XM_010673595.2	104888572	3656805	3660290	+	58926	downstream
LNC_002988	XM_010673113.1	104888217	3633000	3634277	+	84939	downstream
LNC_002988	XM_010673117.2	104888221	3653220	3655972	+	63244	downstream
LNC_002988	XM_010673119.2	104888223	3659420	3662403	-	56813	upstream
LNC_002988	XM_019248493.1	104888577	3820880	3831637	+	93896	upstream
LNC_002988	XM_010673132.2	104888233	3738364	3746342	+	11380	upstream
LNC_002988	XM_019248492.1	104888228	3702712	3706902	+	12314	downstream
LNC_002988	XM_010673597.1	104888574	3778133	3779281	+	51149	upstream
LNC_002988	XM_010673131.2	104888232	3720921	3726953	-	-6033	antisense
LNC_002988	XM_010673126.2	104888228	3701900	3706902	+	12314	downstream
LNC_002988	XM_010673127.2	104888230	3709360	3714011	+	5205	downstream
LNC_002988	XM_010673133.2	104888234	3748202	3749979	-	21218	downstream
LNC_002988	XR_002039463.1	104888225	3676028	3679976	+	39240	downstream
LNC_002988	XM_010673598.2	104888575	3797797	3818426	+	70813	upstream
LNC_002988	XM_010673128.2	104888231	3714287	3716727	-	2489	upstream
LNC_003025	XM_019248540.1	104888400	6040102	6049197	-	73348	downstream
LNC_003025	XM_010673360.2	104888400	6040102	6049590	-	73348	downstream
LNC_003025	XM_010673357.2	104888398	6006032	6012044	+	39278	upstream
LNC_003025	XM_010673352.2	104888394	5956378	5961645	-	3925	upstream
LNC_003025	XM_010673359.2	104888400	6040102	6049587	-	73348	downstream
LNC_003025	XM_010673630.1	104888606	5953219	5954364	-	11206	upstream
LNC_003025	XM_010673356.2	104888397	5988611	5992908	+	21857	upstream
LNC_003025	XM_010673631.1	104888607	6002379	6002711	-	35625	downstream
LNC_003025	XM_010673358.2	104888399	6037713	6039117	+	70959	upstream
LNC_003025	XM_010673351.2	104888393	5940168	5946242	+	19328	downstream
LNC_003025	XM_010673355.2	104888396	5974008	5975490	-	7254	downstream
LNC_003025	XM_010673350.2	104888391	5918933	5934915	+	30655	downstream
LNC_003025	XM_010673361.2	104888401	6057910	6065822	-	91156	downstream
LNC_003025	XM_010673632.1	104888608	6031266	6032443	+	64512	upstream
LNC_003025	XM_019248307.1	109134541	5951561	5952448	-	13122	upstream
LNC_003025	XM_010673349.2	104888390	5871176	5874071	-	91499	upstream
LNC_003025	XM_010673353.2	104888395	5965756	5966529	-	-774	antisense
LNC_003130	XM_010673870.2	104888793	11320323	11324006	-	91571	downstream
LNC_003130	XM_010673847.2	104888776	11122413	11138538	+	81062	downstream
LNC_003130	XM_010673846.2	104888776	11122412	11138538	+	81062	downstream
LNC_003130	XM_010673845.2	104888776	11122412	11138538	+	81062	downstream
LNC_003130	XM_019248608.1	104888789	11277507	11293031	+	48755	upstream
LNC_003130	XM_010673871.2	104888793	11320323	11324006	-	91571	downstream
LNC_003130	XM_010673849.2	104888777	11140789	11145919	+	73681	downstream
LNC_003130	XM_010673861.2	104888788	11254934	11275154	-	26182	downstream
LNC_003130	XM_010673860.2	104888786	11250002	11250729	-	21250	downstream
LNC_003130	XM_019248606.1	104888776	11122410	11138205	+	81395	downstream
LNC_003130	XM_019248607.1	104888789	11277508	11293031	+	48756	upstream
LNC_003130	XM_010673863.2	104888788	11254934	11269617	-	26182	downstream
LNC_003130	XM_010673862.2	104888788	11254934	11275154	-	26182	downstream
LNC_003130	XM_010673854.1	104888782	11172999	11173803	+	45797	downstream
LNC_003130	XM_010673872.2	104888793	11320323	11324006	-	91571	downstream
LNC_003130	XM_010673851.2	104888780	11159741	11162008	+	57592	downstream
LNC_003130	XR_002039499.1	104888789	11277508	11293031	+	48756	upstream
LNC_003130	XM_010673855.2	104888783	11179243	11192336	-	27264	upstream
LNC_003130	XM_010673873.2	104888793	11320323	11324006	-	91571	downstream
LNC_003130	XM_010673852.2	104888781	11161916	11164500	+	55100	downstream
LNC_003130	XM_010673869.2	104888790	11294763	11295960	+	66011	upstream
LNC_003130	XM_010673856.2	104888784	11216308	11228753	-	-9151	antisense
LNC_003130	XM_010673857.2	104888784	11216308	11228753	-	-9151	antisense
LNC_003130	XM_010673858.2	104888784	11216308	11224678	-	-5078	antisense
LNC_003130	XM_010673859.1	104888785	11242251	11244136	-	13499	downstream
LNC_003280	XM_010674416.2	104889243	19388718	19390396	-	52913	upstream
LNC_003280	XM_010674530.2	104889335	19525648	19535885	-	81140	downstream
LNC_003280	XM_010674420.2	104889245	19415835	19419129	-	24180	upstream
LNC_003280	XM_010674425.2	104889247	19490754	19495155	-	46246	downstream
LNC_003280	XM_010674418.2	104889245	19415835	19419132	-	24177	upstream
LNC_003280	XM_010674422.2	104889245	19415835	19419132	-	24177	upstream
LNC_003280	XM_010674414.2	104889241	19352911	19353865	-	89444	upstream
LNC_003280	XM_010674527.1	104889332	19359591	19360370	+	82939	downstream
LNC_003280	XM_010674529.1	104889334	19498788	19499438	+	54280	upstream
LNC_003280	XM_010674528.1	104889333	19394065	19396539	+	46770	downstream
LNC_003280	XM_010674423.2	104889246	19465409	19469960	-	20901	downstream
LNC_003280	XM_010674421.2	104889245	19415835	19419127	-	24182	upstream
LNC_003280	XM_010674417.2	104889244	19397630	19402310	-	40999	upstream
LNC_003280	XM_010674419.2	104889245	19415835	19419130	-	24179	upstream
LNC_003287	XM_010674448.2	104889260	19745730	19750257	+	77317	downstream
LNC_003287	XM_019248345.1	109134568	19789945	19790439	-	37135	upstream
LNC_003287	XM_010674533.1	104889340	19754473	19758674	+	68900	downstream
LNC_003287	XM_010674449.2	104889262	19879592	19885486	+	43909	upstream
LNC_003287	XM_010674534.1	104889341	19779643	19781073	-	46501	upstream
LNC_003288	XM_010674448.2	104889260	19745730	19750257	+	77317	downstream
LNC_003288	XM_019248345.1	109134568	19789945	19790439	-	37135	upstream
LNC_003288	XM_010674533.1	104889340	19754473	19758674	+	68900	downstream
LNC_003288	XM_010674449.2	104889262	19879592	19885486	+	43909	upstream
LNC_003288	XM_010674534.1	104889341	19779643	19781073	-	46501	upstream
LNC_003499	XM_019248449.1	104888095	2516106	2557716	-	45427	upstream
LNC_003499	XM_010672983.2	104888115	2684922	2687384	+	77105	upstream
LNC_003499	XM_019248460.1	104888095	2523056	2557716	-	45427	upstream
LNC_003499	XM_010672964.2	104888102	2590380	2596995	+	6148	downstream
LNC_003499	XM_010672974.2	104888109	2629066	2632215	-	21249	downstream
LNC_003499	XM_010672978.2	104888111	2636395	2639138	+	28578	upstream
LNC_003499	XM_010672953.2	104888095	2548221	2557108	-	46035	upstream
LNC_003499	XM_019248441.1	104888095	2467022	2557715	-	45428	upstream
LNC_003499	XM_019248302.1	104888112	2646922	2654491	-	39105	downstream
LNC_003499	XM_019248468.1	104888095	2509923	2557716	-	45427	upstream
LNC_003499	XM_019248461.1	104888095	2523056	2557716	-	45427	upstream
LNC_003499	XM_019248469.1	104888095	2509923	2557716	-	45427	upstream
LNC_003499	XM_019248467.1	104888095	2517137	2557717	-	45426	upstream
LNC_003499	XM_010672982.2	104888114	2669046	2681628	-	61229	downstream
LNC_003499	XM_010672947.2	104888095	2548221	2557711	-	45432	upstream
LNC_003499	XM_010672962.2	104888100	2580726	2586045	-	17098	upstream
LNC_003499	XM_010672973.2	104888107	2621102	2624794	+	13285	upstream
LNC_003499	XM_010672946.2	104888095	2548221	2557710	-	45433	upstream
LNC_003499	XM_010672949.2	104888095	2548221	2557710	-	45433	upstream
LNC_003499	XM_019248442.1	104888095	2467022	2557716	-	45427	upstream
LNC_003499	XM_019248443.1	104888095	2467022	2557716	-	45427	upstream
LNC_003499	XM_010672948.2	104888095	2548221	2557711	-	45432	upstream
LNC_003499	XM_019248458.1	104888095	2523056	2557716	-	45427	upstream
LNC_003499	XM_019248454.1	104888095	2516719	2557716	-	45427	upstream
LNC_003499	XR_002039456.1	104888106	2615758	2618649	+	7941	upstream
LNC_003499	XM_019248472.1	104888095	2509923	2557718	-	45425	upstream
LNC_003499	XM_019248465.1	104888095	2522222	2557716	-	45427	upstream
LNC_003499	XM_010672961.2	104888100	2581068	2586045	-	17098	upstream
LNC_003499	XM_019248464.1	104888095	2522222	2557716	-	45427	upstream
LNC_003499	XM_010672965.2	104888103	2598200	2599008	+	4135	downstream
LNC_003499	XM_019248462.1	104888095	2522222	2557716	-	45427	upstream
LNC_003499	XM_019248463.1	104888095	2522222	2557716	-	45427	upstream
LNC_003499	XM_019248471.1	104888095	2517137	2557717	-	45426	upstream
LNC_003499	XM_010673046.2	104888164	2625726	2627759	-	17909	downstream
LNC_003499	XM_019248470.1	104888095	2506446	2557716	-	45427	upstream
LNC_003499	XM_019248475.1	104888114	2669046	2681628	-	61229	downstream
LNC_003499	XR_789414.2	104888100	2582280	2586046	-	17097	upstream
LNC_003499	XM_019248474.1	104888109	2629066	2632217	-	21249	downstream
LNC_003499	XM_010672960.2	104888098	2566242	2570248	-	32895	upstream
LNC_003499	XM_019248473.1	104888163	2542966	2544857	-	58286	upstream
LNC_003499	XM_010672984.2	104888116	2688966	2690135	-	81149	downstream
LNC_003499	XM_010672967.2	104888105	2609857	2615050	-	2040	downstream
LNC_003499	XM_019248455.1	104888095	2523056	2557716	-	45427	upstream
LNC_003499	XM_019248459.1	104888095	2516509	2557716	-	45427	upstream
LNC_003499	XM_010672985.2	104888118	2698392	2699352	+	90575	upstream
LNC_003499	XM_019248453.1	104888095	2516719	2557716	-	45427	upstream
LNC_003499	XM_019248444.1	104888095	2467022	2557716	-	45427	upstream
LNC_003499	XM_019248452.1	104888095	2516617	2557716	-	45427	upstream
LNC_003499	XM_010672966.2	104888104	2606203	2606714	+	-512	antisense
LNC_003499	XM_010672969.2	104888106	2615760	2619073	+	7943	upstream
LNC_003499	XM_010672986.2	104888119	2700156	2707798	-	92339	downstream
LNC_003499	XM_010672977.2	104888111	2636396	2639138	+	28579	upstream
LNC_003499	XM_010672963.2	104888101	2574085	2578501	-	24642	upstream
LNC_003499	XM_010672970.2	104888107	2621102	2625583	+	13285	upstream
LNC_003499	XM_019248451.1	104888095	2516617	2557715	-	45428	upstream
LNC_003499	XM_010672975.2	104888110	2638846	2645601	+	31029	upstream
LNC_003499	XM_019248445.1	104888095	2467022	2557716	-	45427	upstream
LNC_003499	XM_019248450.1	104888095	2516106	2557716	-	45427	upstream
LNC_003499	XM_019248446.1	104888095	2548221	2557108	-	46035	upstream
LNC_003499	XM_019248447.1	104888095	2516016	2557717	-	45426	upstream
LNC_003499	XM_010672951.2	104888095	2548221	2557710	-	45433	upstream
LNC_003499	XM_010672981.2	104888114	2669046	2682145	-	61229	downstream
LNC_003499	XM_010672954.2	104888096	2533252	2542450	+	60693	downstream
LNC_003499	XM_010672971.2	104888107	2621102	2625583	+	13285	upstream
LNC_003499	XM_010672980.2	104888113	2662488	2666622	+	54671	upstream
LNC_003499	XM_010672950.2	104888095	2548221	2557711	-	45432	upstream
LNC_003499	XM_019248457.1	104888095	2523056	2557716	-	45427	upstream
LNC_003499	XM_019248456.1	104888095	2523056	2557716	-	45427	upstream
LNC_003499	XM_019248448.1	104888095	2516016	2557717	-	45426	upstream
LNC_003499	XM_019248466.1	104888095	2516930	2557716	-	45427	upstream
LNC_003510	XM_010673003.2	104888131	2860267	2864496	+	48393	upstream
LNC_003510	XM_010673006.2	104888134	2879185	2894979	-	67311	downstream
LNC_003510	XM_010673002.2	104888130	2826817	2837317	+	14943	upstream
LNC_003510	XM_010673005.2	104888133	2876495	2877617	+	64621	upstream
LNC_003510	XM_010673049.1	104888165	2870894	2872195	-	59020	downstream
LNC_003510	XM_010673001.2	104888129	2817815	2822828	+	5941	upstream
LNC_003510	XM_010673000.2	104888129	2817815	2822828	+	5941	upstream
LNC_003510	XM_019248480.1	104888136	2908345	2913999	+	96471	upstream
LNC_003510	XM_010672991.2	104888123	2740600	2744169	-	62105	upstream
LNC_003510	XM_010672989.2	104888121	2718851	2720574	+	85700	downstream
LNC_003510	XM_010672997.2	104888128	2806507	2811832	+	-5326	antisense
LNC_003510	XM_019248366.1	104888127	2769438	2782989	+	23285	downstream
LNC_003510	XM_010672987.2	104888120	2708135	2714534	-	91740	upstream
LNC_003510	XM_010672994.2	104888126	2760776	2763114	-	43160	upstream
LNC_003510	XM_010673010.2	104888134	2881305	2894985	-	69431	downstream
LNC_003510	XM_010672995.2	104888127	2771515	2782989	+	23285	downstream
LNC_003510	XM_010673011.2	104888136	2908349	2914735	+	96475	upstream
LNC_003510	XM_019248477.1	104888124	2749322	2752888	+	53386	downstream
LNC_003510	XM_010672998.2	104888128	2806509	2811832	+	-5324	antisense
LNC_003510	XM_019248476.1	104888124	2749317	2752888	+	53386	downstream
LNC_003510	XM_019248478.1	104888128	2806509	2811832	+	-5324	antisense
LNC_003510	XM_010672999.2	104888128	2806507	2811832	+	-5326	antisense
LNC_003510	XM_010672986.2	104888119	2700156	2707798	-	98476	upstream
LNC_003510	XM_010673009.2	104888134	2879185	2894978	-	67311	downstream
LNC_003510	XM_010673008.2	104888134	2879185	2894978	-	67311	downstream
LNC_003510	XM_010673004.2	104888131	2860267	2864496	+	48393	upstream
LNC_003510	XM_010672993.2	104888125	2755967	2759125	+	47149	downstream
LNC_003510	XM_010672990.2	104888122	2738405	2740781	+	65493	downstream
LNC_003510	XM_010673007.2	104888134	2879185	2894979	-	67311	downstream
LNC_003512	XM_010673003.2	104888131	2860267	2864496	+	48305	upstream
LNC_003512	XM_010673006.2	104888134	2879185	2894979	-	67223	downstream
LNC_003512	XM_010673002.2	104888130	2826817	2837317	+	14855	upstream
LNC_003512	XM_010673005.2	104888133	2876495	2877617	+	64533	upstream
LNC_003512	XM_010673049.1	104888165	2870894	2872195	-	58932	downstream
LNC_003512	XM_010673001.2	104888129	2817815	2822828	+	5853	upstream
LNC_003512	XM_010673000.2	104888129	2817815	2822828	+	5853	upstream
LNC_003512	XM_019248480.1	104888136	2908345	2913999	+	96383	upstream
LNC_003512	XM_010672991.2	104888123	2740600	2744169	-	62105	upstream
LNC_003512	XM_010672989.2	104888121	2718851	2720574	+	85700	downstream
LNC_003512	XM_010672997.2	104888128	2806507	2811832	+	-5326	antisense
LNC_003512	XM_019248366.1	104888127	2769438	2782989	+	23285	downstream
LNC_003512	XM_010672987.2	104888120	2708135	2714534	-	91740	upstream
LNC_003512	XM_010672994.2	104888126	2760776	2763114	-	43160	upstream
LNC_003512	XM_010673010.2	104888134	2881305	2894985	-	69343	downstream
LNC_003512	XM_010672995.2	104888127	2771515	2782989	+	23285	downstream
LNC_003512	XM_010673011.2	104888136	2908349	2914735	+	96387	upstream
LNC_003512	XM_019248477.1	104888124	2749322	2752888	+	53386	downstream
LNC_003512	XM_010672998.2	104888128	2806509	2811832	+	-5324	antisense
LNC_003512	XM_019248476.1	104888124	2749317	2752888	+	53386	downstream
LNC_003512	XM_019248478.1	104888128	2806509	2811832	+	-5324	antisense
LNC_003512	XM_010672999.2	104888128	2806507	2811832	+	-5326	antisense
LNC_003512	XM_010672986.2	104888119	2700156	2707798	-	98476	upstream
LNC_003512	XM_010673009.2	104888134	2879185	2894978	-	67223	downstream
LNC_003512	XM_010673008.2	104888134	2879185	2894978	-	67223	downstream
LNC_003512	XM_010673004.2	104888131	2860267	2864496	+	48305	upstream
LNC_003512	XM_010672993.2	104888125	2755967	2759125	+	47149	downstream
LNC_003512	XM_010672990.2	104888122	2738405	2740781	+	65493	downstream
LNC_003512	XM_010673007.2	104888134	2879185	2894979	-	67223	downstream
LNC_003721	XM_010673823.2	104888761	10735302	10739285	+	13549	downstream
LNC_003721	XM_010673826.2	104888763	10768125	10770252	-	3997	downstream
LNC_003721	XR_002039498.1	104888926	10777775	10786494	+	13647	upstream
LNC_003721	XM_010673822.2	104888760	10713601	10732044	+	20790	downstream
LNC_003721	XM_019248601.1	104888926	10777778	10786486	+	13650	upstream
LNC_003721	XM_010673824.2	104888762	10752935	10764081	+	-11147	antisense
LNC_003721	XR_002039497.1	104888760	10713601	10734562	+	18272	downstream
LNC_003721	XM_019248599.1	104888926	10777778	10786486	+	13650	upstream
LNC_003721	XM_019248598.1	104888926	10777778	10786486	+	13650	upstream
LNC_003721	XR_789471.2	104888760	10713601	10734068	+	18766	downstream
LNC_003721	XM_010673821.2	104888760	10713601	10734562	+	18272	downstream
LNC_003721	XM_010674040.1	104888925	10741898	10743070	+	9764	downstream
LNC_003721	XM_019248602.1	104888926	10777779	10786486	+	13651	upstream
LNC_003721	XM_010673818.2	104888759	10654556	10666131	-	86703	upstream
LNC_003721	XR_789472.2	104888760	10713601	10734562	+	18272	downstream
LNC_003721	XM_010674039.2	104888924	10679901	10690551	-	62283	upstream
LNC_003721	XM_010674043.1	104888929	10810640	10813708	-	46512	downstream
LNC_003721	XM_010673820.2	104888760	10713601	10734068	+	18766	downstream
LNC_003721	XM_010673817.2	104888759	10654556	10666131	-	86703	upstream
LNC_003721	XM_019248600.1	104888926	10777775	10786486	+	13647	upstream
LNC_003721	XM_010674042.1	104888927	10798524	10799222	+	34396	upstream
LNC_003952	XM_010674859.2	104889601	22795782	22797948	+	-2167	antisense
LNC_003952	XM_010674858.1	104889600	22721517	22722344	+	73377	downstream
LNC_003952	XM_010674705.2	104889480	22845142	22848353	+	47074	upstream
LNC_003952	XM_010674704.2	104889479	22725121	22739208	+	56513	downstream
LNC_003952	XM_010674860.1	104889603	22859392	22861451	+	61324	upstream
LNC_003952	XM_019248402.1	104889477	22716921	22720972	+	74749	downstream
LNC_003952	XM_010674861.1	104889604	22892356	22892961	+	94288	upstream
LNC_003952	XM_019248403.1	104889477	22717951	22720972	+	74749	downstream
LNC_003952	XM_019248404.1	104889477	22717857	22720972	+	74749	downstream
LNC_003989	XM_019248355.1	109134575	23757717	23759412	+	90032	downstream
LNC_003989	XM_019248261.1	104889535	23764589	23766929	-	82515	upstream
LNC_003989	XM_010674786.2	104889541	23816197	23818466	-	30978	upstream
LNC_003989	XM_010674782.2	104889537	23768630	23779512	-	69932	upstream
LNC_003989	XM_010674787.2	104889543	23808986	23816228	+	33216	downstream
LNC_003989	XM_010674792.2	104889549	23929875	23939094	+	76705	upstream
LNC_003989	XM_010674788.2	104889545	23849406	23853172	+	-3725	antisense
LNC_003989	XM_019248263.1	104889547	23898678	23906255	+	45508	upstream
LNC_003989	XM_010674781.2	104889537	23768628	23771739	-	77705	upstream
LNC_003989	XM_010674793.2	104889551	23939860	23953688	-	86690	downstream
LNC_003989	XM_010674785.2	104889540	23797073	23799079	-	50365	upstream
LNC_003989	XM_010674780.2	104889536	23759420	23764824	+	84620	downstream
LNC_003989	XM_010674794.2	104889551	23939860	23953688	-	86690	downstream
LNC_003989	XM_010674784.2	104889539	23792090	23793908	-	55536	upstream
LNC_003989	XM_010674790.2	104889547	23898678	23910202	+	45508	upstream
LNC_003989	XM_010674783.2	104889538	23782778	23784762	-	64682	upstream
LNC_003989	XM_010674791.2	104889548	23922239	23926713	+	69069	upstream
LNC_003989	XM_010674789.1	104889546	23872095	23878901	+	18925	upstream
LNC_004010	XM_019248405.1	109134600	24823721	24827031	-	89664	downstream
LNC_004010	XM_010674917.2	104889648	24813101	24821194	+	79044	upstream
LNC_004010	XM_010675047.1	104889749	24769522	24769941	+	35465	upstream
LNC_004010	XM_010674913.2	104889645	24734903	24737875	-	846	downstream
LNC_004010	XM_019248279.1	104889644	24729548	24734065	+	-4509	antisense
LNC_004010	XM_019248359.1	109134576	24676398	24677576	+	50207	downstream
LNC_004010	XM_019248278.1	109134538	24642037	24646172	-	81611	upstream
LNC_004010	XM_010675043.1	104889745	24700429	24701004	+	26779	downstream
LNC_004010	XM_019248280.1	104889649	24829228	24833637	-	95171	downstream
LNC_004010	XM_010675042.1	104889744	24675080	24676135	+	51648	downstream
LNC_004010	XM_010675046.2	104889748	24760593	24764872	-	26536	downstream
LNC_004010	XM_010675044.1	104889746	24703517	24704155	-	23628	upstream
LNC_004010	XM_010674910.2	104889642	24709662	24714741	-	13042	upstream
LNC_004010	XM_010674915.2	104889646	24744245	24752295	-	10188	downstream
LNC_004010	XM_010675045.1	104889747	24716381	24721098	-	6685	upstream
LNC_004010	XM_010674911.2	104889644	24727948	24734065	+	-6109	antisense
LNC_004010	XM_010674909.2	104889641	24623878	24632301	+	95482	downstream
LNC_004010	XM_010674916.2	104889647	24755514	24759441	-	21457	downstream
LNC_004010	XM_010675040.1	104889743	24663405	24664043	+	63740	downstream
LNC_004010	XM_010674908.2	104889641	24623878	24632301	+	95482	downstream
LNC_004010	XM_010675048.2	104889751	24778767	24788267	+	44710	upstream
LNC_004069	XM_019248830.1	104889926	965342	974597	+	83699	upstream
LNC_004069	XM_010675243.2	104889906	787247	793896	+	85548	downstream
LNC_004069	XM_010675265.2	104889926	965178	974597	+	83535	upstream
LNC_004069	XM_010675242.2	104889905	779128	785594	-	93850	upstream
LNC_004069	XM_010675258.2	104889918	901234	904066	-	19591	downstream
LNC_004069	XM_010675264.2	104889925	954173	962916	+	72530	upstream
LNC_004069	XM_010675259.2	104889921	938857	945222	+	57214	upstream
LNC_004069	XM_010675682.1	104890260	921735	923065	-	40092	downstream
LNC_004069	XM_010675254.2	104889915	879442	881738	-	-2198	antisense
LNC_004069	XM_010675255.2	104889916	884903	889012	-	3260	downstream
LNC_004069	XM_019248828.1	104889907	795399	798749	+	80695	downstream
LNC_004069	XM_019248829.1	104890262	925640	927356	-	43997	downstream
LNC_004069	XM_019248827.1	104889907	795399	798749	+	80695	downstream
LNC_004069	XM_010675257.2	104889917	890119	898221	+	8476	upstream
LNC_004069	XM_010675253.2	104889915	879442	881740	-	-2198	antisense
LNC_004069	XM_010675263.2	104889924	947187	952540	+	65544	upstream
LNC_004069	XM_019248802.1	109134729	906963	908797	-	25320	downstream
LNC_004069	XM_010675681.1	104890259	869264	870235	+	9209	downstream
LNC_004069	XM_010675251.2	104889914	873443	875896	+	3548	downstream
LNC_004069	XM_010675252.2	104889915	879442	881734	-	-2198	antisense
LNC_004069	XM_019248697.1	109134669	927057	929212	-	45414	downstream
LNC_004069	XM_010675260.1	104889921	924806	945222	+	43163	upstream
LNC_004069	XM_019248696.1	109134668	830785	832285	+	47159	downstream
LNC_004069	XM_010675268.2	104889930	975184	980238	-	93541	downstream
LNC_004069	XM_010675262.2	104889922	933568	936280	-	51925	downstream
LNC_004069	XM_010675249.2	104889913	847050	849780	+	29664	downstream
LNC_004069	XM_010675248.2	104889912	825188	828204	+	51240	downstream
LNC_004069	XM_010675247.2	104889908	838681	841342	+	38102	downstream
LNC_004069	XM_010675246.2	104889907	795399	798749	+	80695	downstream
LNC_004069	XM_010675245.2	104889907	795399	798749	+	80695	downstream
LNC_004069	XM_010675244.2	104889906	787248	793896	+	85548	downstream
LNC_004070	XM_019248830.1	104889926	965342	974597	+	83699	upstream
LNC_004070	XM_010675243.2	104889906	787247	793896	+	85564	downstream
LNC_004070	XM_010675265.2	104889926	965178	974597	+	83535	upstream
LNC_004070	XM_010675242.2	104889905	779128	785594	-	93866	upstream
LNC_004070	XM_010675258.2	104889918	901234	904066	-	19591	downstream
LNC_004070	XM_010675264.2	104889925	954173	962916	+	72530	upstream
LNC_004070	XM_010675259.2	104889921	938857	945222	+	57214	upstream
LNC_004070	XM_010675682.1	104890260	921735	923065	-	40092	downstream
LNC_004070	XM_010675254.2	104889915	879442	881738	-	-2182	antisense
LNC_004070	XM_010675255.2	104889916	884903	889012	-	3260	downstream
LNC_004070	XM_019248828.1	104889907	795399	798749	+	80711	downstream
LNC_004070	XM_019248829.1	104890262	925640	927356	-	43997	downstream
LNC_004070	XM_019248827.1	104889907	795399	798749	+	80711	downstream
LNC_004070	XM_010675257.2	104889917	890119	898221	+	8476	upstream
LNC_004070	XM_010675253.2	104889915	879442	881740	-	-2182	antisense
LNC_004070	XM_010675263.2	104889924	947187	952540	+	65544	upstream
LNC_004070	XM_019248802.1	109134729	906963	908797	-	25320	downstream
LNC_004070	XM_010675681.1	104890259	869264	870235	+	9225	downstream
LNC_004070	XM_010675251.2	104889914	873443	875896	+	3564	downstream
LNC_004070	XM_010675252.2	104889915	879442	881734	-	-2182	antisense
LNC_004070	XM_019248697.1	109134669	927057	929212	-	45414	downstream
LNC_004070	XM_010675260.1	104889921	924806	945222	+	43163	upstream
LNC_004070	XM_019248696.1	109134668	830785	832285	+	47175	downstream
LNC_004070	XM_010675268.2	104889930	975184	980238	-	93541	downstream
LNC_004070	XM_010675262.2	104889922	933568	936280	-	51925	downstream
LNC_004070	XM_010675249.2	104889913	847050	849780	+	29680	downstream
LNC_004070	XM_010675248.2	104889912	825188	828204	+	51256	downstream
LNC_004070	XM_010675247.2	104889908	838681	841342	+	38118	downstream
LNC_004070	XM_010675246.2	104889907	795399	798749	+	80711	downstream
LNC_004070	XM_010675245.2	104889907	795399	798749	+	80711	downstream
LNC_004070	XM_010675244.2	104889906	787248	793896	+	85564	downstream
LNC_004245	XM_010676134.2	104890591	8169189	8180858	-	2866	downstream
LNC_004245	XM_010676137.1	104890595	8232557	8241738	-	66234	downstream
LNC_004245	XM_010676135.2	104890592	8192906	8208033	-	26583	downstream
LNC_004245	XM_019248957.1	109134770	8185921	8187552	+	19598	upstream
LNC_004245	XM_010676132.2	104890589	8066664	8068640	+	92286	downstream
LNC_004245	XM_010676288.1	104890711	8094425	8094994	+	65932	downstream
LNC_004245	XM_010676136.2	104890594	8210777	8231774	+	44454	upstream
LNC_004245	XM_010676133.2	104890590	8121596	8128750	+	32176	downstream
LNC_004245	XM_010676289.1	104890712	8098575	8099285	+	61641	downstream
LNC_004245	XM_010676140.1	104890596	8260788	8264503	+	94465	upstream
LNC_004245	XM_010676138.2	104890595	8232557	8241539	-	66234	downstream
LNC_004245	XM_010676291.1	104890714	8246317	8247116	-	79994	downstream
LNC_004245	XM_019248958.1	109134771	8189901	8191640	+	23578	upstream
LNC_004245	XM_010676290.2	104890713	8183607	8183889	+	17284	upstream
LNC_004299	XM_010676385.2	104890792	10842556	10846505	-	42545	downstream
LNC_004299	XM_010676380.2	104890788	10796498	10804392	-	-3316	antisense
LNC_004299	XM_010676386.2	104890794	10881631	10891057	-	81620	downstream
LNC_004299	XM_010676505.1	104890888	10730962	10731777	-	64917	upstream
LNC_004299	XM_010676379.2	104890788	10796498	10804840	-	-3316	antisense
LNC_004299	XM_010676378.2	104890787	10785556	10786714	+	9980	downstream
LNC_004299	XM_019248806.1	104890887	10720633	10723287	-	73407	upstream
LNC_004299	XM_010676383.2	104890790	10832597	10836206	-	32586	downstream
LNC_004299	XM_010676377.2	104890786	10750821	10758506	-	38188	upstream
LNC_004299	XM_010676387.2	104890795	10893766	10898516	+	93755	upstream
LNC_004299	XM_010676508.1	104890892	10866661	10868660	-	66650	downstream
LNC_004299	XM_010676507.1	104890890	10830458	10831461	+	30447	upstream
LNC_004299	XM_010676506.2	104890889	10827650	10829872	+	27639	upstream
LNC_004299	XM_010676381.2	104890788	10796498	10803880	-	-3316	antisense
LNC_004299	XM_010676384.2	104890791	10837606	10842010	+	37595	upstream
LNC_004310	XM_010676400.2	104890807	11041863	11045262	-	84097	upstream
LNC_004310	XM_010676405.2	104890810	11084037	11095154	-	34205	upstream
LNC_004310	XM_010676401.2	104890808	11062881	11068383	-	60976	upstream
LNC_004310	XM_010676406.2	104890810	11084037	11095154	-	34205	upstream
LNC_004310	XM_010676403.2	104890809	11069897	11075062	-	54297	upstream
LNC_004310	XM_019249004.1	104890817	11225630	11242985	-	95165	downstream
LNC_004310	XM_010676414.2	104890816	11218733	11223256	+	88268	upstream
LNC_004310	XM_010676408.2	104890810	11085747	11095155	-	34204	upstream
LNC_004310	XM_010676417.1	104890818	11224666	11226902	+	94201	upstream
LNC_004310	XM_010676409.2	104890811	11112802	11118354	-	11005	upstream
LNC_004310	XM_010676413.2	104890815	11199166	11205456	+	68701	upstream
LNC_004310	XM_010676416.2	104890817	11227417	11242984	-	96952	downstream
LNC_004310	XM_010676412.2	104890814	11167516	11169485	-	37051	downstream
LNC_004310	XM_010676415.2	104890817	11224868	11242985	-	94403	downstream
LNC_004310	XM_010676411.2	104890813	11160100	11165551	-	29635	downstream
LNC_004310	XM_010676410.2	104890812	11154302	11157802	+	23837	upstream
LNC_004310	XM_019249002.1	109134779	11045453	11049944	-	79415	upstream
LNC_004310	XM_010676512.1	104890895	11077090	11077695	+	51664	downstream
LNC_004310	XM_010676398.2	104890804	11020334	11033742	-	95617	upstream
LNC_004310	XM_019249001.1	109134779	11045453	11049943	-	79416	upstream
LNC_004310	XM_019248727.1	104890806	11037548	11041861	-	87498	upstream
LNC_004310	XM_010676407.2	104890810	11084037	11095154	-	34205	upstream
LNC_004310	XM_010676511.1	104890894	11059185	11059946	-	69413	upstream
LNC_004310	XM_019249006.1	104890814	11167516	11170164	-	37051	downstream
LNC_004310	XM_010676404.2	104890810	11084037	11095154	-	34205	upstream
LNC_004310	XM_019249003.1	104890810	11084037	11095166	-	34193	upstream
LNC_004654	XM_010677575.2	104891819	31770926	31775285	+	55487	upstream
LNC_004654	XR_789860.2	104891813	31710731	31715465	-	-4697	antisense
LNC_004654	XM_010677562.2	104891809	31670393	31675717	-	35024	upstream
LNC_004654	XM_010677574.2	104891818	31760456	31770244	+	45017	upstream
LNC_004654	XM_010677563.2	104891810	31677203	31683481	-	27260	upstream
LNC_004654	XM_010677573.2	104891817	31741298	31746617	+	25859	upstream
LNC_004654	XM_010677559.2	104891807	31649952	31652925	+	57816	downstream
LNC_004654	XM_010677572.2	104891816	31729215	31732886	-	13776	downstream
LNC_004654	XM_010677568.2	104891813	31710731	31715465	-	-4697	antisense
LNC_004654	XM_010677569.2	104891815	31717919	31722109	-	2480	downstream
LNC_004654	XM_010677580.2	104891823	31801361	31803020	+	85922	upstream
LNC_004654	XM_010677750.1	104891961	31622672	31623217	+	87524	downstream
LNC_004654	XM_010677558.2	104891805	31639756	31644258	+	66483	downstream
LNC_004654	XM_010677564.2	104891811	31691041	31694389	+	16352	downstream
LNC_004654	XM_010677565.2	104891811	31691506	31694389	+	16352	downstream
LNC_004654	XM_010677567.2	104891812	31697366	31702175	-	8566	upstream
LNC_004654	XM_010677570.2	104891815	31717919	31722109	-	2480	downstream
LNC_004654	XM_010677556.2	104891803	31611312	31617123	+	93618	downstream
LNC_004654	XM_019248792.1	109134726	31777083	31780797	+	61644	upstream
LNC_004654	XM_010677561.2	104891808	31654113	31658830	+	51911	downstream
LNC_004654	XR_789858.2	104891804	31623311	31636406	+	74335	downstream
LNC_004654	XM_010677557.2	104891804	31623319	31628691	+	82050	downstream
LNC_004654	XR_789861.2	104891813	31710731	31715465	-	-4697	antisense
LNC_004654	XM_010677577.1	104891820	31802820	31805641	-	87381	downstream
LNC_004654	XM_010677578.1	104891820	31802820	31805641	-	87381	downstream
LNC_004654	XM_010677576.2	104891819	31770928	31775285	+	55489	upstream
LNC_004924	XM_010676169.2	104890619	8721548	8724458	-	79370	upstream
LNC_004924	XM_010676174.2	104890622	8757018	8768217	-	35611	upstream
LNC_004924	XM_010676170.2	104890621	8745186	8747425	+	56403	downstream
LNC_004924	XM_019248968.1	104890622	8757018	8768240	-	35588	upstream
LNC_004924	XM_010676171.2	104890621	8745186	8747430	+	56398	downstream
LNC_004924	XM_010676178.2	104890624	8875488	8888659	+	71019	upstream
LNC_004924	XM_010676176.2	104890623	8775635	8779262	+	24566	downstream
LNC_004924	XM_010676179.2	104890625	8897187	8901821	-	92718	downstream
LNC_004924	XM_010676177.2	104890624	8875488	8888659	+	71019	upstream
LNC_004924	XM_019248967.1	104890621	8745925	8750884	+	52944	downstream
LNC_004998	XM_019248733.1	104890946	12788488	12788826	-	5598	downstream
LNC_004998	XM_010676539.2	104890921	12864639	12865998	+	81749	upstream
LNC_004998	XM_010676540.2	104890922	12866204	12875986	-	83314	downstream
LNC_004998	XM_019249012.1	104890919	12702627	12707662	-	73501	upstream
LNC_004998	XM_010676565.2	104890948	12832431	12840995	+	49541	upstream
LNC_004998	XM_010676566.2	104890949	12850327	12857333	+	67437	upstream
LNC_004998	XM_010676564.1	104890947	12827472	12828644	+	44582	upstream
LNC_004998	XM_019249009.1	104890919	12702627	12707875	-	73288	upstream
LNC_004998	XM_019249008.1	104890919	12702627	12707875	-	73288	upstream
LNC_004998	XM_019248734.1	109134682	12788962	12790332	-	6072	downstream
LNC_004998	XM_019249010.1	104890919	12702627	12707875	-	73288	upstream
LNC_004998	XM_019249011.1	104890919	12702627	12707875	-	73288	upstream
LNC_004998	XM_010676538.2	104890919	12702627	12707875	-	73288	upstream
LNC_004998	XM_010676562.2	104890944	12747640	12753140	+	28023	downstream
LNC_004998	XM_019248732.1	109134681	12725545	12726264	-	54899	upstream
LNC_004998	XM_010676534.2	104890919	12702627	12707875	-	73288	upstream
LNC_004998	XM_010676563.1	104890945	12764355	12766460	+	14703	downstream
LNC_005144	XM_010676928.2	104891262	20445179	20454077	-	53068	downstream
LNC_005144	XM_010676927.2	104891259	20337595	20341486	-	48184	upstream
LNC_005144	XM_010676951.1	104891282	20406719	20407333	+	14608	upstream
LNC_005312	XM_010677475.2	104891730	30411097	30412507	+	-1379	antisense
LNC_005312	XM_010677453.2	104891718	30334961	30337149	+	73979	downstream
LNC_005312	XM_010677467.2	104891727	30357978	30372281	+	38847	downstream
LNC_005312	XM_010677473.2	104891729	30395918	30402053	+	9075	downstream
LNC_005312	XM_010677470.2	104891728	30384862	30387581	+	23547	downstream
LNC_005312	XM_010677468.2	104891727	30353903	30372281	+	38847	downstream
LNC_005312	XM_010677471.2	104891729	30395918	30402053	+	9075	downstream
LNC_005312	XM_010677489.2	104891742	30509009	30511451	+	95096	upstream
LNC_005312	XM_010677488.2	104891741	30504944	30508566	+	91031	upstream
LNC_005312	XM_010677484.2	104891738	30500364	30503817	-	86451	downstream
LNC_005312	XM_010677478.1	104891733	30446576	30450178	-	32663	downstream
LNC_005312	XM_010677487.2	104891739	30498843	30504382	+	84930	upstream
LNC_005312	XM_019249164.1	104891737	30491261	30497741	+	77348	upstream
LNC_005312	XM_010677486.2	104891739	30498843	30504382	+	84930	upstream
LNC_005312	XM_010677482.2	104891736	30476636	30486348	+	62723	upstream
LNC_005312	XM_010677485.2	104891739	30498844	30504382	+	84931	upstream
LNC_005312	XM_010677476.2	104891732	30439336	30442497	+	25423	upstream
LNC_005312	XM_010677481.2	104891735	30453637	30457452	+	39724	upstream
LNC_005312	XM_010677477.2	104891732	30437084	30442497	+	23171	upstream
LNC_005312	XM_010677480.2	104891734	30463812	30470194	+	49899	upstream
LNC_005312	XM_010677465.2	104891726	30347211	30353672	-	57456	upstream
LNC_005312	XM_010677474.2	104891729	30395909	30402053	+	9075	downstream
LNC_005312	XM_010677464.2	104891725	30342095	30346651	+	64477	downstream
LNC_005312	XM_010677723.2	104891935	30318822	30335011	+	76117	downstream
LNC_005312	XM_019249163.1	104891736	30480546	30486348	+	66633	upstream
LNC_005312	XM_010677724.1	104891936	30372619	30376647	-	34481	upstream
LNC_005312	XM_010677725.1	104891937	30388448	30392233	-	18895	upstream
LNC_005316	XM_010677453.2	104891718	30334961	30337149	+	83255	downstream
LNC_005316	XM_010677490.2	104891743	30515758	30521630	+	94973	upstream
LNC_005316	XM_010677475.2	104891730	30411097	30412507	+	7897	downstream
LNC_005316	XM_010677467.2	104891727	30357978	30372281	+	48123	downstream
LNC_005316	XM_010677473.2	104891729	30395918	30402053	+	18351	downstream
LNC_005316	XM_010677470.2	104891728	30384862	30387581	+	32823	downstream
LNC_005316	XM_010677468.2	104891727	30353903	30372281	+	48123	downstream
LNC_005316	XM_010677471.2	104891729	30395918	30402053	+	18351	downstream
LNC_005316	XM_010677489.2	104891742	30509009	30511451	+	88224	upstream
LNC_005316	XM_010677488.2	104891741	30504944	30508566	+	84159	upstream
LNC_005316	XM_010677484.2	104891738	30500364	30503817	-	79579	downstream
LNC_005316	XM_010677478.1	104891733	30446576	30450178	-	25791	downstream
LNC_005316	XM_010677487.2	104891739	30498843	30504382	+	78058	upstream
LNC_005316	XM_019249164.1	104891737	30491261	30497741	+	70476	upstream
LNC_005316	XM_010677486.2	104891739	30498843	30504382	+	78058	upstream
LNC_005316	XM_010677482.2	104891736	30476636	30486348	+	55851	upstream
LNC_005316	XM_010677485.2	104891739	30498844	30504382	+	78059	upstream
LNC_005316	XM_010677476.2	104891732	30439336	30442497	+	18551	upstream
LNC_005316	XM_010677481.2	104891735	30453637	30457452	+	32852	upstream
LNC_005316	XM_010677477.2	104891732	30437084	30442497	+	16299	upstream
LNC_005316	XM_010677480.2	104891734	30463812	30470194	+	43027	upstream
LNC_005316	XM_010677465.2	104891726	30347211	30353672	-	66732	upstream
LNC_005316	XM_010677474.2	104891729	30395909	30402053	+	18351	downstream
LNC_005316	XM_010677464.2	104891725	30342095	30346651	+	73753	downstream
LNC_005316	XM_010677723.2	104891935	30318822	30335011	+	85393	downstream
LNC_005316	XM_019249163.1	104891736	30480546	30486348	+	59761	upstream
LNC_005316	XM_010677678.2	104891892	30517324	30520542	-	96539	downstream
LNC_005316	XM_010677724.1	104891936	30372619	30376647	-	43757	upstream
LNC_005316	XM_010677725.1	104891937	30388448	30392233	-	28171	upstream
LNC_005333	XM_019248790.1	104891960	31589712	31594051	+	46346	upstream
LNC_005333	XM_010677551.2	104891799	31554556	31565300	+	11190	upstream
LNC_005333	XM_019248789.1	109134725	31507097	31507846	+	30614	downstream
LNC_005333	XM_010677550.2	104891798	31534646	31536810	+	1650	downstream
LNC_005333	XM_010677549.2	104891797	31525186	31531153	-	7307	upstream
LNC_005333	XM_010677750.1	104891961	31622672	31623217	+	79306	upstream
LNC_005333	XM_010677746.1	104891958	31505734	31506317	+	32143	downstream
LNC_005333	XM_010677557.2	104891804	31623319	31628691	+	79953	upstream
LNC_005333	XM_010677553.2	104891801	31596558	31603124	+	53192	upstream
LNC_005333	XM_010677556.2	104891803	31611312	31617123	+	67946	upstream
LNC_005333	XM_019249170.1	104891801	31596556	31600778	+	53190	upstream
LNC_005333	XM_010677554.2	104891801	31596557	31603124	+	53191	upstream
LNC_005333	XM_010677552.2	104891800	31568977	31577836	+	25611	upstream
LNC_005333	XM_010677548.1	104891796	31517134	31523424	+	15036	downstream
LNC_005333	XM_019249169.1	104891800	31571735	31577836	+	28369	upstream
LNC_005333	XR_789858.2	104891804	31623311	31636406	+	79945	upstream
LNC_005333	XM_010677748.1	104891959	31583118	31587427	+	39752	upstream
LNC_005333	XM_010677558.2	104891805	31639756	31644258	+	96390	upstream
LNC_005391	XM_019249393.1	104892086	870576	873985	+	13270	downstream
LNC_005391	XM_010677902.2	104892080	803856	806911	+	80344	downstream
LNC_005391	XM_019249392.1	104892086	870576	873985	+	13270	downstream
LNC_005391	XM_010677903.2	104892081	807985	812199	+	75056	downstream
LNC_005391	XM_010677900.1	104892078	780799	792914	+	94341	downstream
LNC_005391	XM_010677904.2	104892082	813527	819817	+	67438	downstream
LNC_005391	XM_019249395.1	104892089	895879	905855	-	7761	downstream
LNC_005391	XM_019249394.1	104892086	870576	872929	+	14326	downstream
LNC_005391	XM_010677955.2	104892122	906920	909035	+	18802	upstream
LNC_005391	XM_010677954.2	104892121	852736	855330	-	31925	upstream
LNC_005391	XM_010677906.2	104892083	834544	837254	+	50001	downstream
LNC_005391	XM_010677907.2	104892085	857093	859911	+	27344	downstream
LNC_005391	XM_010677919.2	104892095	953890	960485	-	65772	downstream
LNC_005391	XM_010677918.1	104892094	943769	948928	-	55651	downstream
LNC_005391	XM_010677908.2	104892086	865779	872929	+	14326	downstream
LNC_005391	XM_010677915.2	104892090	879896	890032	-	-862	antisense
LNC_005391	XM_010677914.2	104892089	887035	905856	-	-862	antisense
LNC_005391	XM_010677917.2	104892092	917862	924601	+	29744	upstream
LNC_005391	XM_010677916.2	104892091	911672	915563	+	23554	upstream
LNC_005391	XM_010677912.2	104892089	894435	905860	-	6317	downstream
LNC_005391	XM_010677924.2	104892097	986670	989980	-	98552	downstream
LNC_005391	XM_010677909.2	104892087	861365	865657	+	21598	downstream
LNC_005391	XM_010677920.2	104892096	971396	974965	+	83278	upstream
LNC_005391	XM_010677925.2	104892097	986670	989982	-	98552	downstream
LNC_005391	XM_010677921.2	104892096	971397	974965	+	83279	upstream
LNC_005391	XM_010677911.2	104892088	874099	878354	-	8901	upstream
LNC_005391	XM_019249220.1	104892124	931038	936972	-	42920	downstream
LNC_005439	XM_010678113.2	104892244	2674224	2677112	+	14340	downstream
LNC_005439	XM_010678119.2	104892248	2767055	2769941	+	73692	upstream
LNC_005439	XM_010678660.1	104892670	2782042	2783379	+	88679	upstream
LNC_005439	XM_010678117.2	104892246	2710967	2720624	-	17604	downstream
LNC_005439	XM_010678118.2	104892247	2734993	2737338	-	41630	downstream
LNC_005439	XM_010678115.2	104892245	2691530	2693754	-	-1833	antisense
LNC_005439	XM_010678110.2	104892239	2611778	2613892	-	77560	upstream
LNC_005439	XM_010678111.2	104892240	2625339	2635038	-	56414	upstream
LNC_005439	XM_010678109.1	104892238	2596502	2608658	+	82794	downstream
LNC_005439	XM_010678108.1	104892238	2596502	2608658	+	82794	downstream
LNC_005439	XM_010678120.2	104892249	2774032	2777578	+	80669	upstream
LNC_005439	XM_010678112.2	104892243	2646235	2653614	+	37838	downstream
LNC_005442	XM_010678113.2	104892244	2674224	2677112	+	14388	downstream
LNC_005442	XM_010678119.2	104892248	2767055	2769941	+	64473	upstream
LNC_005442	XM_010678660.1	104892670	2782042	2783379	+	79460	upstream
LNC_005442	XM_010678117.2	104892246	2710967	2720624	-	8385	downstream
LNC_005442	XM_010678118.2	104892247	2734993	2737338	-	32411	downstream
LNC_005442	XM_010678115.2	104892245	2691530	2693754	-	-2225	antisense
LNC_005442	XM_010678110.2	104892239	2611778	2613892	-	77608	upstream
LNC_005442	XM_010678111.2	104892240	2625339	2635038	-	56462	upstream
LNC_005442	XM_010678109.1	104892238	2596502	2608658	+	82842	downstream
LNC_005442	XM_010678108.1	104892238	2596502	2608658	+	82842	downstream
LNC_005442	XM_010678120.2	104892249	2774032	2777578	+	71450	upstream
LNC_005442	XM_010678112.2	104892243	2646235	2653614	+	37886	downstream
LNC_005446	XM_010678131.2	104892256	2912813	2925385	-	32439	downstream
LNC_005446	XM_010678130.2	104892256	2912813	2925385	-	32439	downstream
LNC_005446	XM_010678660.1	104892670	2782042	2783379	+	96112	downstream
LNC_005446	XM_010678123.2	104892253	2838063	2838845	-	40646	upstream
LNC_005446	XM_010678661.2	104892671	2884794	2886972	-	4420	downstream
LNC_005446	XM_010678122.2	104892252	2810568	2814757	-	64734	upstream
LNC_005446	XM_010678127.1	104892255	2865953	2868943	+	10548	downstream
LNC_005446	XM_010678132.2	104892257	2932406	2937144	+	52032	upstream
LNC_005446	XM_010678662.2	104892672	2897578	2903873	+	17204	upstream
LNC_005446	XM_010678128.2	104892256	2912813	2925385	-	32439	downstream
LNC_005446	XM_010678663.1	104892674	2912101	2913387	+	31727	upstream
LNC_005446	XM_010678121.2	104892250	2804905	2810106	+	69385	downstream
LNC_005446	XM_010678133.2	104892258	2965627	2969874	-	85253	downstream
LNC_005446	XM_010678125.2	104892254	2868592	2870375	-	9116	upstream
LNC_005446	XM_010678664.1	104892675	2948721	2951474	+	68347	upstream
LNC_005446	XM_010678129.2	104892256	2912813	2925385	-	32439	downstream
LNC_005446	XM_010678124.2	104892254	2868661	2870377	-	9114	upstream
LNC_005560	XM_019249490.1	104892762	9354288	9365235	+	91917	downstream
LNC_005560	XM_019249246.1	109134861	9488707	9491595	+	22995	upstream
LNC_005560	XM_019249491.1	104892762	9354288	9365235	+	91917	downstream
LNC_005560	XM_019249492.1	104892767	9423238	9428386	-	28766	upstream
LNC_005560	XM_010678876.1	104892858	9549785	9550603	-	84073	downstream
LNC_005560	XM_010678759.2	104892764	9404381	9408533	-	48619	upstream
LNC_005560	XM_019249489.1	104892762	9354288	9365235	+	91917	downstream
LNC_005560	XM_019249488.1	104892762	9354288	9365235	+	91917	downstream
LNC_005560	XM_010678767.2	104892767	9423238	9428386	-	28766	upstream
LNC_005560	XM_010678757.2	104892762	9354288	9365235	+	91917	downstream
LNC_005560	XR_002039904.1	104892762	9354288	9365235	+	91917	downstream
LNC_005560	XM_010678766.2	104892766	9420660	9422177	+	34975	downstream
LNC_005560	XR_002039905.1	104892762	9354288	9365498	+	91654	downstream
LNC_005560	XM_019249369.1	104892855	9523787	9529155	-	58075	downstream
LNC_005560	XM_019249487.1	104892762	9354288	9365235	+	91917	downstream
LNC_005560	XM_010678765.2	104892766	9420661	9422177	+	34975	downstream
LNC_005560	XM_010678764.2	104892765	9399580	9402986	+	54166	downstream
LNC_005560	XR_002039906.1	104892762	9354288	9365498	+	91654	downstream
LNC_005560	XM_010678769.1	104892771	9464880	9465764	-	-832	antisense
LNC_005560	XM_010678768.2	104892768	9446492	9451779	+	5373	downstream
LNC_005560	XM_010678755.2	104892762	9354288	9365235	+	91917	downstream
LNC_005560	XM_010678773.1	104892774	9372296	9373405	+	83747	downstream
LNC_005560	XM_010678763.2	104892765	9399762	9402986	+	54166	downstream
LNC_005560	XM_010678774.2	104892776	9472794	9475176	-	7082	downstream
LNC_005560	XM_010678762.2	104892765	9399579	9402986	+	54166	downstream
LNC_005560	XM_010678775.2	104892777	9559525	9561047	-	93813	downstream
LNC_005560	XM_010678875.1	104892856	9538747	9540018	+	73035	upstream
LNC_005560	XM_010678873.2	104892854	9517938	9522472	+	52226	upstream
LNC_005873	XM_010679733.1	104893606	29064388	29066655	+	52138	upstream
LNC_005873	XM_010679692.2	104893569	28991722	29013575	-	-20520	antisense
LNC_005873	XM_010679693.2	104893569	28991722	29013574	-	-20520	antisense
LNC_005873	XM_010679689.2	104893568	28940968	28947649	-	44080	upstream
LNC_005873	XM_010679731.1	104893605	29025653	29026684	+	13403	upstream
LNC_005873	XM_019249608.1	104893568	28940968	28947650	-	44079	upstream
LNC_005873	XM_010679730.1	104893603	28981658	28982476	-	9253	upstream
LNC_005873	XM_010679694.2	104893570	29080911	29084000	+	68661	upstream
LNC_005873	XM_010679691.2	104893569	28991722	29013574	-	-20520	antisense
LNC_005873	XM_010679729.1	104893602	28921661	28922935	+	68794	downstream
LNC_006184	XM_010680468.2	104894278	46499278	46566381	-	7979	downstream
LNC_006184	XM_010680467.2	104894277	46487786	46491584	-	-3513	antisense
LNC_006184	XM_010680463.2	104894275	46437094	46438512	-	49186	upstream
LNC_006184	XM_010680466.2	104894276	46463918	46470082	-	17616	upstream
LNC_006184	XM_010680462.2	104894274	46402914	46405231	+	82467	downstream
LNC_006184	XM_019249702.1	104894278	46499278	46566381	-	7979	downstream
LNC_006184	XM_019249703.1	104894278	46499278	46565760	-	7979	downstream
LNC_006184	XM_010680461.2	104894273	46383149	46389986	+	97712	downstream
LNC_006184	XM_010680464.2	104894276	46463918	46470081	-	17617	upstream
LNC_006184	XM_010680471.2	104894280	46585780	46588613	+	94481	upstream
LNC_006184	XM_019249704.1	104894278	46499278	46555023	-	7979	downstream
LNC_006308	XM_019249804.1	104894729	51156937	51163732	-	57563	upstream
LNC_006308	XM_010681193.1	104894846	51321340	51322707	+	92951	upstream
LNC_006308	NM_001303064.1	104894741	51292240	51298759	-	63851	downstream
LNC_006308	XM_019249809.1	109135046	51212564	51215090	-	6205	upstream
LNC_006308	XM_019249808.1	104894732	51204615	51209729	-	11566	upstream
LNC_006308	XM_010681039.2	104894734	51221387	51228447	-	-7002	antisense
LNC_006308	XM_010681038.2	104894733	51216067	51218809	-	2486	upstream
LNC_006308	XM_010681037.2	104894732	51205004	51210716	-	10579	upstream
LNC_006308	XM_010681048.2	104894742	51305773	51315836	+	77384	upstream
LNC_006308	XM_010681036.2	104894732	51204615	51210716	-	10579	upstream
LNC_006308	XM_010681049.2	104894743	51324660	51329700	+	96271	upstream
LNC_006308	XM_010681045.2	104894739	51279850	51282461	-	51461	downstream
LNC_006308	XM_010681035.2	104894731	51194249	51203773	-	17522	upstream
LNC_006308	XM_010681031.2	104894728	51135772	51136803	-	84492	upstream
LNC_006308	XM_010681034.2	104894730	51187227	51191853	-	29442	upstream
LNC_006308	XM_010681030.2	104894727	51146665	51151453	-	69842	upstream
LNC_006308	XM_010681046.2	104894740	51274092	51278606	+	45703	upstream
LNC_006308	XM_010681042.2	104894736	51246859	51247638	+	18470	upstream
LNC_006308	XM_010681043.2	104894737	51247697	51257071	-	19308	downstream
LNC_006308	XM_010681033.2	104894729	51157668	51163732	-	57563	upstream
LNC_006308	XM_010681044.2	104894738	51259686	51271545	-	31297	downstream
LNC_006308	XM_010681032.2	104894729	51157668	51163732	-	57563	upstream
LNC_006308	XM_010681040.2	104894734	51221387	51228446	-	-7002	antisense
LNC_006308	XM_010681041.2	104894735	51237463	51238490	-	9074	downstream
LNC_006308	XM_019249807.1	104894732	51204615	51210300	-	10995	upstream
LNC_006308	XM_019249806.1	104894729	51156937	51163732	-	57563	upstream
LNC_006308	XR_790250.2	104894737	51247697	51257071	-	19308	downstream
LNC_006328	XM_010681120.2	104894795	51951100	51952677	-	94550	downstream
LNC_006328	XM_010681109.2	104894787	51773765	51778140	-	77985	upstream
LNC_006328	XM_010681116.2	104894792	51894955	51905842	-	38405	downstream
LNC_006328	XM_010681107.2	104894787	51773765	51778140	-	77985	upstream
LNC_006328	XM_010681200.1	104894856	51839841	51843731	-	12394	upstream
LNC_006328	XM_010681118.2	104894794	51936550	51945541	+	80000	upstream
LNC_006328	XM_010681106.2	104894786	51769263	51773007	-	83118	upstream
LNC_006328	XM_010681201.1	104894857	51947303	51947980	-	90753	downstream
LNC_006328	XM_010681119.2	104894794	51936549	51945541	+	79999	upstream
LNC_006328	XM_019249821.1	104894784	51754955	51761720	-	94405	upstream
LNC_006328	XM_010681110.2	104894788	51781202	51804080	+	52045	downstream
LNC_006328	XM_010681111.2	104894789	51805119	51810627	+	45498	downstream
LNC_006328	XM_010681197.1	104894853	51763466	51766471	+	89654	downstream
LNC_006328	XM_019249823.1	104894793	51929129	51933229	-	72579	downstream
LNC_006328	XM_010681105.2	104894785	51767272	51768696	+	87429	downstream
LNC_006328	XM_010681113.2	104894790	51829892	51834155	+	21970	downstream
LNC_006328	XM_019249822.1	104894792	51892467	51905583	-	35917	downstream
LNC_006328	XM_010681199.2	104894855	51823641	51824873	+	31252	downstream
LNC_006328	XM_010681104.2	104894784	51754955	51761665	-	94460	upstream
LNC_006328	XM_010681114.2	104894791	51887050	51889271	+	30500	upstream
LNC_006328	XM_019249824.1	104894793	51929379	51933229	-	72829	downstream
LNC_006328	XM_010681115.2	104894792	51892467	51905832	-	35917	downstream
LNC_006381	XM_010677962.2	104892131	1217288	1222458	-	64186	upstream
LNC_006381	XM_010677975.2	104892139	1322261	1323923	+	31971	upstream
LNC_006381	XM_010677963.1	104892132	1223461	1227614	-	59030	upstream
LNC_006381	XM_019249401.1	104892136	1276084	1290217	+	-3573	antisense
LNC_006381	XM_010677974.2	104892138	1314443	1317863	+	24153	upstream
LNC_006381	XM_019249400.1	104892136	1276084	1290217	+	-3573	antisense
LNC_006381	XM_010677978.2	104892142	1337578	1342891	-	47288	downstream
LNC_006381	XM_010677964.1	104892133	1230701	1240615	-	46029	upstream
LNC_006381	XM_010677979.2	104892142	1337578	1342891	-	47288	downstream
LNC_006381	XM_010677981.2	104892144	1374716	1382049	+	84426	upstream
LNC_006381	XM_010677973.1	104892137	1299003	1302899	-	8713	downstream
LNC_006381	XM_019249399.1	109134980	1208627	1216365	-	70279	upstream
LNC_006381	XM_010677966.2	104892134	1255225	1258861	+	27783	downstream
LNC_006381	XM_010677980.2	104892143	1345250	1351733	-	54960	downstream
LNC_006381	XM_010678650.1	104892661	1245899	1248457	+	38187	downstream
LNC_006381	XM_010677967.2	104892135	1259738	1273241	-	13403	upstream
LNC_006381	XM_010677977.2	104892141	1335426	1336266	+	45136	upstream
LNC_006381	XM_019249402.1	104892136	1284441	1290217	+	-3573	antisense
LNC_006381	XM_010677976.2	104892140	1331906	1333669	+	41616	upstream
LNC_006381	XM_019249398.1	104892660	1211330	1215993	-	70651	upstream
LNC_006381	XM_010677969.2	104892136	1276088	1290217	+	-3573	antisense
LNC_006381	XM_010677960.2	104892128	1199763	1203916	-	82728	upstream
LNC_006381	XM_010677961.2	104892129	1205369	1207967	+	78677	downstream
LNC_006552	XM_010678567.2	104892592	8080077	8085740	+	64784	downstream
LNC_006552	XM_010678566.2	104892591	8065650	8070206	+	80318	downstream
LNC_006552	XM_010678569.2	104892592	8080076	8085740	+	64784	downstream
LNC_006552	XM_010678583.2	104892601	8197080	8198312	-	42769	downstream
LNC_006552	XM_010678582.2	104892600	8186027	8191993	-	31716	downstream
LNC_006552	XM_019249472.1	104892605	8208562	8209580	-	54251	downstream
LNC_006552	XM_019249473.1	104892605	8208562	8209580	-	54251	downstream
LNC_006552	XM_019249471.1	104892597	8147976	8154463	+	-3786	antisense
LNC_006552	XM_010678725.1	104892740	8250398	8251846	-	96087	downstream
LNC_006552	XM_010678724.1	104892738	8244283	8244924	-	89972	downstream
LNC_006552	XM_010678578.2	104892596	8158059	8164284	+	3748	upstream
LNC_006552	XM_010678579.2	104892597	8147975	8154463	+	-3786	antisense
LNC_006552	XM_010678574.2	104892595	8141164	8143995	-	6529	upstream
LNC_006552	XM_010678570.2	104892592	8080077	8085740	+	64784	downstream
LNC_006552	XM_010678575.2	104892595	8141164	8143855	-	6669	upstream
LNC_006552	XM_010678571.2	104892593	8110230	8117524	+	33000	downstream
LNC_006552	XM_010678587.2	104892605	8204626	8210585	-	50315	downstream
LNC_006552	XM_010678572.2	104892594	8122239	8125709	+	24815	downstream
LNC_006552	XM_010678586.2	104892604	8199150	8200609	-	44839	downstream
LNC_006552	XM_010678573.2	104892594	8122239	8125709	+	24815	downstream
LNC_006552	XM_010678585.2	104892602	8194727	8196831	+	40416	upstream
LNC_006552	XM_010678581.2	104892599	8179324	8181006	-	25013	downstream
LNC_006552	XM_010678584.2	104892602	8194728	8196843	+	40417	upstream
LNC_006552	XM_010678580.2	104892598	8166442	8176479	+	12131	upstream
LNC_006700	XM_010679099.2	104893051	16478926	16490937	+	-12012	antisense
LNC_006700	XM_010679108.2	104893054	16543533	16546339	-	52588	downstream
LNC_006700	XM_010679105.2	104893052	16496313	16512502	-	5368	downstream
LNC_006700	XM_010679104.2	104893052	16496313	16513565	-	5368	downstream
LNC_006700	XM_010679092.2	104893046	16416994	16419231	+	59402	downstream
LNC_006700	XM_019249551.1	104893052	16496313	16509431	-	5368	downstream
LNC_006700	XM_010679107.2	104893053	16530191	16543446	+	39246	upstream
LNC_006700	XM_010679096.2	104893050	16474413	16476497	-	2136	upstream
LNC_006700	XM_010679109.2	104893055	16565573	16570959	+	74628	upstream
LNC_006700	XM_010679103.2	104893051	16478925	16490937	+	-12013	antisense
LNC_006700	XM_010679110.2	104893056	16576513	16584364	+	85568	upstream
LNC_006700	XM_010679377.1	104893278	16402910	16404844	-	73789	upstream
LNC_006700	XM_019249553.1	104893051	16479243	16490937	+	-11695	antisense
LNC_006700	XM_010679379.1	104893280	16553205	16555183	+	62260	upstream
LNC_006700	XM_019249552.1	104893052	16496313	16509430	-	5368	downstream
LNC_006700	XM_010679094.2	104893048	16450401	16460245	+	18388	downstream
LNC_006700	XM_010679097.2	104893051	16478926	16490937	+	-12012	antisense
LNC_006700	XM_010679098.2	104893051	16478926	16490937	+	-12012	antisense
LNC_006700	XM_010679095.2	104893049	16468627	16474221	+	4412	downstream
LNC_006700	XM_010679378.1	104893279	16491944	16493455	+	999	upstream
LNC_006702	XM_010679099.2	104893051	16478926	16490937	+	-11548	antisense
LNC_006702	XM_010679108.2	104893054	16543533	16546339	-	52588	downstream
LNC_006702	XM_010679105.2	104893052	16496313	16512502	-	5368	downstream
LNC_006702	XM_010679104.2	104893052	16496313	16513565	-	5368	downstream
LNC_006702	XM_010679092.2	104893046	16416994	16419231	+	60158	downstream
LNC_006702	XM_019249551.1	104893052	16496313	16509431	-	5368	downstream
LNC_006702	XM_010679107.2	104893053	16530191	16543446	+	39246	upstream
LNC_006702	XM_010679096.2	104893050	16474413	16476497	-	2892	upstream
LNC_006702	XM_010679109.2	104893055	16565573	16570959	+	74628	upstream
LNC_006702	XM_010679103.2	104893051	16478925	16490937	+	-11548	antisense
LNC_006702	XM_010679110.2	104893056	16576513	16584364	+	85568	upstream
LNC_006702	XM_010679377.1	104893278	16402910	16404844	-	74545	upstream
LNC_006702	XM_019249553.1	104893051	16479243	16490937	+	-11548	antisense
LNC_006702	XM_010679379.1	104893280	16553205	16555183	+	62260	upstream
LNC_006702	XM_019249552.1	104893052	16496313	16509430	-	5368	downstream
LNC_006702	XM_010679094.2	104893048	16450401	16460245	+	19144	downstream
LNC_006702	XM_010679097.2	104893051	16478926	16490937	+	-11548	antisense
LNC_006702	XM_010679098.2	104893051	16478926	16490937	+	-11548	antisense
LNC_006702	XM_010679095.2	104893049	16468627	16474221	+	5168	downstream
LNC_006702	XM_010679378.1	104893279	16491944	16493455	+	999	upstream
LNC_006712	XM_010679136.2	104893068	17073875	17078445	+	-3563	antisense
LNC_006712	XM_010679385.1	104893285	17061583	17062554	-	12328	upstream
LNC_006712	XM_010679135.2	104893068	17074847	17078445	+	-3563	antisense
LNC_006712	XM_010679138.2	104893069	17087715	17094501	-	9102	downstream
LNC_007004	XM_010679964.1	104893826	36777486	36779207	+	7360	downstream
LNC_007004	XM_010679955.2	104893817	36786570	36806861	+	-20292	antisense
LNC_007004	XM_010679965.1	104893827	36809202	36810798	+	2227	upstream
LNC_007004	XM_010679966.1	104893829	36896546	36903564	-	89571	downstream
LNC_007004	XM_010679953.2	104893817	36786569	36806861	+	-20293	antisense
LNC_007004	XM_010679957.2	104893818	36837069	36851639	-	30094	downstream
LNC_007004	XM_010679956.2	104893817	36786570	36806861	+	-20292	antisense
LNC_007142	XM_019249693.1	104894184	44897823	44912551	-	27569	upstream
LNC_007142	XM_010680368.2	104894190	44959435	44965999	+	17468	upstream
LNC_007142	XM_010680365.2	104894187	44932470	44938447	+	1673	downstream
LNC_007142	XM_010680366.2	104894188	44940086	44942040	+	-1846	antisense
LNC_007142	XM_010680369.2	104894191	44966519	44968742	+	24552	upstream
LNC_007142	XM_010680362.2	104894184	44892455	44912551	-	27569	upstream
LNC_007142	XM_010680367.2	104894189	44945606	44949853	-	3639	downstream
LNC_007142	XM_010680357.2	104894181	44851393	44853213	+	86907	downstream
LNC_007142	XM_010680363.2	104894186	44874592	44886710	-	53410	upstream
LNC_007142	XM_010680370.2	104894193	45000709	45009716	+	58742	upstream
LNC_007142	XR_790193.2	104894186	44876336	44886710	-	53410	upstream
LNC_007142	XM_010680372.2	104894195	45027575	45033115	+	85608	upstream
LNC_007142	XM_010680364.2	104894186	44875118	44886710	-	53410	upstream
LNC_007142	XM_010680374.2	104894196	45040077	45041329	+	98110	upstream
LNC_007142	XM_010680359.2	104894183	44862054	44869255	-	70865	upstream
LNC_007142	XM_010680361.2	104894184	44897823	44912551	-	27569	upstream
LNC_007142	XM_019249692.1	104894184	44880656	44912551	-	27569	upstream
LNC_007142	XM_010680358.2	104894182	44857634	44860668	-	79452	upstream
LNC_007355	XM_010681310.2	104894934	1026928	1028684	-	53821	upstream
LNC_007355	XM_010681312.2	104894936	1117417	1121974	+	33459	upstream
LNC_007355	XM_010681317.2	104894938	1130826	1146118	+	46868	upstream
LNC_007355	XM_010681313.2	104894936	1118861	1121974	+	34903	upstream
LNC_007355	XM_010681318.2	104894939	1179925	1183020	+	95967	upstream
LNC_007355	XM_010681305.2	104894931	1001944	1006925	+	75580	downstream
LNC_007355	XM_010681314.2	104894937	1122019	1128155	-	38061	downstream
LNC_007355	XM_010681309.2	104894933	1020053	1022207	-	60298	upstream
LNC_007355	XM_019250045.1	104894938	1130824	1146118	+	46866	upstream
LNC_007355	XM_010681308.1	104894932	1011296	1016826	+	65679	downstream
LNC_007355	XM_010681315.2	104894937	1122019	1128155	-	38061	downstream
LNC_007355	XM_010681311.2	104894935	1082592	1083960	-	-1366	antisense
LNC_007355	XM_010681306.2	104894931	1001944	1006925	+	75580	downstream
LNC_007355	XM_010681316.2	104894937	1122019	1128155	-	38061	downstream
LNC_007415	XM_010681562.2	104895136	3516152	3522076	-	6781	upstream
LNC_007415	XM_010681573.2	104895145	3580208	3583488	-	47900	downstream
LNC_007415	XM_010681576.1	104895147	3629666	3648445	-	97358	downstream
LNC_007415	XM_010681550.2	104895127	3430826	3438048	+	90809	downstream
LNC_007415	XM_010681572.2	104895144	3568959	3570902	-	36651	downstream
LNC_007415	XM_010681565.2	104895138	3534429	3539562	-	2121	downstream
LNC_007415	XM_010681552.2	104895128	3449979	3458447	+	70410	downstream
LNC_007415	XM_010681564.2	104895137	3528849	3532132	-	-3275	antisense
LNC_007415	XM_010681549.2	104895127	3429390	3438048	+	90809	downstream
LNC_007415	XM_010681548.2	104895127	3429390	3438048	+	90809	downstream
LNC_007415	XM_010681575.1	104895147	3629666	3648445	-	97358	downstream
LNC_007415	XM_019250086.1	104895309	3593866	3599004	-	61558	downstream
LNC_007415	XM_010681567.2	104895139	3544023	3547010	-	11715	downstream
LNC_007415	XM_010681566.2	104895138	3534429	3539562	-	2121	downstream
LNC_007415	XM_010681554.2	104895129	3474583	3476751	-	52106	upstream
LNC_007415	XM_010681555.2	104895130	3478275	3479899	-	48958	upstream
LNC_007415	XM_010681569.2	104895142	3559491	3565509	+	27183	upstream
LNC_007415	XM_010681571.2	104895142	3559488	3565509	+	27180	upstream
LNC_007415	XM_010681556.2	104895131	3484750	3492110	-	36747	upstream
LNC_007415	XM_019250085.1	104895139	3544023	3550301	-	11715	downstream
LNC_007415	XM_010681568.2	104895140	3550404	3557724	-	18096	downstream
LNC_007415	XM_019250084.1	104895140	3550404	3557493	-	18096	downstream
LNC_007415	XM_010681557.2	104895131	3484750	3492110	-	36747	upstream
LNC_007415	XM_010681558.2	104895132	3496402	3502924	+	25933	downstream
LNC_007415	XM_010681559.2	104895133	3504563	3508161	-	20696	upstream
LNC_007415	XM_019250082.1	104895127	3430826	3438048	+	90809	downstream
LNC_007415	XM_019250083.1	104895136	3516152	3522081	-	6776	upstream
LNC_007415	XM_010681561.2	104895135	3509837	3512756	-	16101	upstream
LNC_007415	XM_010681560.2	104895135	3509249	3512754	-	16103	upstream
LNC_007516	XM_010681930.2	104895427	6495015	6501320	+	63210	downstream
LNC_007516	XM_010681928.2	104895425	6473455	6477919	+	86611	downstream
LNC_007516	XM_010681931.2	104895428	6501977	6508576	+	55954	downstream
LNC_007516	XM_010681949.2	104895440	6667464	6676651	-	99829	downstream
LNC_007516	XM_010681936.2	104895431	6522326	6529425	-	35105	upstream
LNC_007516	XM_010681947.2	104895439	6646922	6656240	-	79287	downstream
LNC_007516	XM_010681938.2	104895432	6564541	6567354	-	-2814	antisense
LNC_007516	XM_010681946.2	104895437	6630995	6639285	-	63360	downstream
LNC_007516	XM_010681939.2	104895433	6577925	6579189	-	10290	downstream
LNC_007516	XM_010681945.2	104895437	6630995	6645100	-	63360	downstream
LNC_007516	XM_010681944.2	104895437	6630995	6645100	-	63360	downstream
LNC_007516	XM_019250143.1	104895421	6455522	6464538	+	99992	downstream
LNC_007516	XM_010681943.2	104895436	6617688	6618849	+	50053	upstream
LNC_007516	XM_010681934.2	104895431	6522326	6529418	-	35112	upstream
LNC_007516	XM_010681924.2	104895421	6455489	6464538	+	99992	downstream
LNC_007516	XM_019250144.1	104895423	6465615	6471549	+	92981	downstream
LNC_007516	XM_019250145.1	104895423	6465615	6471549	+	92981	downstream
LNC_007516	XM_010681935.2	104895431	6522326	6529397	-	35133	upstream
LNC_007516	XM_019250146.1	104895423	6465615	6471549	+	92981	downstream
LNC_007516	XM_010681941.2	104895435	6582064	6586761	-	14429	downstream
LNC_007516	XM_019250147.1	104895435	6582064	6586761	-	14429	downstream
LNC_007516	XM_010681948.2	104895440	6667464	6675853	-	99829	downstream
LNC_007516	XM_010681940.2	104895434	6570658	6577746	+	3023	upstream
LNC_007516	XM_019249853.1	109135156	6482968	6485825	+	78705	downstream
LNC_007516	XM_010681927.2	104895424	6475694	6479103	-	85427	upstream
LNC_007516	XM_010681933.1	104895429	6510387	6515879	-	48651	upstream
LNC_007516	XM_010681929.2	104895426	6489453	6492015	+	72515	downstream
LNC_007516	XM_010681951.2	104895441	6664023	6667542	+	96388	upstream
LNC_007538	XM_010682012.2	104895489	7262362	7266194	+	8476	upstream
LNC_007538	XM_010682004.2	104895483	7223260	7229108	+	21925	downstream
LNC_007538	XM_010681999.2	104895479	7167342	7173468	+	77565	downstream
LNC_007538	XM_010682000.2	104895480	7174345	7177355	-	73678	upstream
LNC_007538	XM_019250151.1	104895492	7327208	7342292	+	73322	upstream
LNC_007538	XM_010681996.2	104895478	7153486	7165811	+	85222	downstream
LNC_007538	XM_010682018.2	104895493	7345301	7350285	-	91415	downstream
LNC_007538	XM_010682011.2	104895488	7256289	7258415	-	2403	downstream
LNC_007538	XM_010682003.2	104895482	7201194	7214201	-	36832	upstream
LNC_007538	XM_010682007.2	104895485	7236789	7238831	-	12202	upstream
LNC_007538	XM_010682177.1	104895616	7309345	7310439	-	55459	downstream
LNC_007538	XM_010682010.2	104895487	7251336	7253919	-	-2550	antisense
LNC_007538	XM_010682006.2	104895483	7223259	7229108	+	21925	downstream
LNC_007538	XM_010682002.2	104895481	7192599	7200194	-	50839	upstream
LNC_007538	XM_010682021.2	104895494	7353531	7360217	+	99645	upstream
LNC_007538	XM_010682005.2	104895483	7223261	7229108	+	21925	downstream
LNC_007538	XM_010682008.2	104895486	7241577	7249860	-	1173	upstream
LNC_007538	XM_010681998.2	104895478	7153486	7165811	+	85222	downstream
LNC_007538	XM_010682013.2	104895490	7286540	7289628	+	32654	upstream
LNC_007739	XM_010682740.2	104896056	16445488	16446902	+	29205	downstream
LNC_007739	XM_010682741.1	104896057	16494889	16499206	-	18543	downstream
LNC_007739	XM_019249880.1	109135175	16484184	16484893	-	7838	downstream
LNC_007739	XM_010682742.2	104896058	16507728	16517933	+	31382	upstream
LNC_007739	XM_010682739.2	104896054	16408415	16419409	+	56698	downstream
LNC_007739	XM_010682744.2	104896059	16563300	16566486	-	86954	downstream
LNC_007783	XM_010682962.1	104896246	18657564	18658817	-	87050	upstream
LNC_007783	XM_019249889.1	109135184	18780480	18789317	-	32408	downstream
LNC_007783	XM_010682826.2	104896124	18660368	18673792	+	72075	downstream
LNC_007783	XM_010682964.1	104896248	18685458	18687790	+	58077	downstream
LNC_007783	XM_010682965.1	104896249	18715089	18717146	-	28721	upstream
LNC_007783	XM_010682828.2	104896125	18701636	18702344	-	43523	upstream
LNC_007809	XM_010682984.2	104896268	20293770	20307607	-	8253	downstream
LNC_007809	XM_019249892.1	109135186	20247035	20248135	-	33979	upstream
LNC_007809	XM_010682985.2	104896269	20323753	20328756	+	38236	upstream
LNC_007809	XM_019250266.1	104896159	20211888	20217073	+	65041	downstream
LNC_007809	XM_010682986.2	104896269	20324062	20328756	+	38545	upstream
LNC_007809	XM_010682878.2	104896159	20211888	20217073	+	65041	downstream
LNC_007809	XM_010682994.1	104896275	20249270	20250369	-	31745	upstream
LNC_007809	XM_010682983.2	104896268	20293770	20307607	-	8253	downstream
LNC_008567	XM_010681505.2	104895090	2964372	2978524	-	15682	upstream
LNC_008567	XM_010681512.2	104895097	3054438	3060689	+	58766	upstream
LNC_008567	XM_010681504.2	104895090	2964372	2978523	-	15683	upstream
LNC_008567	XM_010681513.2	104895098	3061661	3064604	-	65989	downstream
LNC_008567	XM_010681488.2	104895079	2905222	2907805	+	86401	downstream
LNC_008567	XM_010681489.1	104895080	2902242	2904184	-	90022	upstream
LNC_008567	XM_010681503.2	104895090	2964372	2978523	-	15683	upstream
LNC_008567	XM_010681502.2	104895089	2958905	2961675	-	32531	upstream
LNC_008567	XM_019250076.1	104895099	3069388	3072168	-	73716	downstream
LNC_008567	XM_010681515.2	104895099	3069388	3072168	-	73716	downstream
LNC_008567	XM_010681495.2	104895084	2928867	2932147	-	62059	upstream
LNC_008567	XM_010681490.2	104895081	2895067	2897795	+	96411	downstream
LNC_008567	XM_010681516.2	104895100	3075142	3095778	+	79470	upstream
LNC_008567	XM_010681494.2	104895084	2928867	2932147	-	62059	upstream
LNC_008567	XM_010681501.2	104895088	2951313	2955902	+	38304	downstream
LNC_008567	XM_010681493.2	104895083	2924460	2928203	+	66003	downstream
LNC_008567	XM_010681500.2	104895087	2945078	2947492	-	46714	upstream
LNC_008567	XM_010681497.2	104895085	2934568	2936645	+	57561	downstream
LNC_008567	XM_010681496.2	104895084	2928867	2932147	-	62059	upstream
LNC_008567	XM_010681499.2	104895086	2939007	2944787	+	49419	downstream
LNC_008567	XM_010681510.2	104895094	3004463	3021928	+	8791	upstream
LNC_008567	XM_010681498.2	104895086	2939007	2944787	+	49419	downstream
LNC_008567	XM_010681511.2	104895096	3027741	3031099	-	32069	downstream
LNC_008567	XM_019250073.1	104895088	2951635	2955902	+	38304	downstream
LNC_008567	XM_010681509.2	104895092	2989014	2995598	+	-1392	antisense
LNC_008567	XM_010681508.2	104895092	2989014	2995598	+	-1392	antisense
LNC_008567	XM_010681507.2	104895092	2989014	2995598	+	-1392	antisense
LNC_008567	XM_010681506.2	104895091	2979817	2983322	+	10884	downstream
LNC_008685	XM_010682012.2	104895489	7262362	7266194	+	91701	upstream
LNC_008685	XM_010681992.2	104895474	7099030	7104056	+	63360	downstream
LNC_008685	XM_010681993.2	104895475	7107291	7111775	-	55641	upstream
LNC_008685	XM_010681994.2	104895476	7117256	7122475	-	44941	upstream
LNC_008685	XM_010681995.2	104895477	7124491	7137454	+	29962	downstream
LNC_008685	XM_010682004.2	104895483	7223260	7229108	+	52599	upstream
LNC_008685	XM_010682003.2	104895482	7201194	7214201	-	30533	downstream
LNC_008685	XM_010682176.2	104895615	7140731	7150366	+	17050	downstream
LNC_008685	XM_010682002.2	104895481	7192599	7200194	-	21938	downstream
LNC_008685	XM_019250149.1	104895473	7084951	7088581	-	78835	upstream
LNC_008685	XM_010682000.2	104895480	7174345	7177355	-	3684	downstream
LNC_008685	XR_002040151.1	104895473	7084951	7088586	-	78830	upstream
LNC_008685	XM_010681996.2	104895478	7153486	7165811	+	1605	downstream
LNC_008685	XM_010682008.2	104895486	7241577	7249860	-	70916	downstream
LNC_008685	XM_010681998.2	104895478	7153486	7165811	+	1605	downstream
LNC_008685	XM_010681999.2	104895479	7167342	7173468	+	-3244	antisense
LNC_008685	XM_010682007.2	104895485	7236789	7238831	-	66128	downstream
LNC_008685	XM_010682010.2	104895487	7251336	7253919	-	80675	downstream
LNC_008685	XM_010682006.2	104895483	7223259	7229108	+	52598	upstream
LNC_008685	XM_010681990.2	104895472	7070176	7078776	+	88640	downstream
LNC_008685	XM_010682011.2	104895488	7256289	7258415	-	85628	downstream
LNC_008685	XM_010681991.2	104895473	7084951	7088581	-	78835	upstream
LNC_008685	XM_010682005.2	104895483	7223261	7229108	+	52600	upstream
LNC_009077	XM_010683409.2	104896639	30775656	30780248	-	10051	upstream
LNC_009077	XM_010683411.2	104896642	30790271	30795046	+	-4747	antisense
LNC_009077	XM_010683415.2	104896644	30852442	30858906	+	57260	upstream
LNC_009077	XM_010683410.2	104896640	30764714	30775765	+	14534	downstream
LNC_009077	XM_010683414.2	104896644	30852443	30857061	+	57261	upstream
LNC_009077	XM_010683446.1	104896677	30842777	30843346	+	47595	upstream
LNC_009077	XM_010683418.2	104896645	30890468	30921393	-	95286	downstream
LNC_009077	XM_010683417.2	104896644	30852442	30857607	+	57260	upstream
LNC_009077	XM_010683412.2	104896643	30858505	30862173	-	63323	downstream
LNC_009077	XM_019250302.1	104896642	30790273	30795046	+	-4747	antisense
LNC_009077	XM_010683416.2	104896644	30852442	30857061	+	57260	upstream
LNC_009334	XM_010684095.2	104897253	49606349	49616202	+	80647	upstream
LNC_009334	XM_010684187.1	104897329	49445657	49450368	+	73819	downstream
LNC_009334	XM_010684189.1	104897330	49617157	49618734	+	91455	upstream
LNC_009334	XM_010684096.2	104897254	49617175	49621059	-	91473	downstream
LNC_009334	XM_010684092.2	104897250	49518896	49521275	+	2912	downstream
LNC_009334	XM_010684097.2	104897254	49617191	49621060	-	91489	downstream
LNC_009334	XM_010684093.2	104897251	49523831	49533210	+	-1514	antisense
LNC_009334	XM_010684094.2	104897252	49555411	49556322	+	29709	upstream
LNC_009391	XM_010684612.2	104897676	52389119	52393899	-	73399	upstream
LNC_009391	XM_010684281.2	104897411	52412079	52415768	-	51530	upstream
LNC_009391	XM_010684280.2	104897411	52412079	52415770	-	51528	upstream
LNC_009391	XM_010684286.2	104897416	52477089	52480556	+	2644	upstream
LNC_009391	XM_010684278.2	104897409	52384005	52389427	+	77871	downstream
LNC_009391	XM_010684279.2	104897410	52396254	52397629	-	69669	upstream
LNC_009391	XM_010684614.1	104897677	52398575	52399738	+	67560	downstream
LNC_009391	XM_019249981.1	104897675	52375057	52376591	-	90707	upstream
LNC_009391	XM_010684290.2	104897418	52496083	52514143	+	21638	upstream
LNC_009391	XM_010684291.2	104897419	52516388	52518044	+	41943	upstream
LNC_009391	XM_019249982.1	109135245	52382297	52383172	+	84126	downstream
LNC_009391	XM_019249983.1	109135246	52402446	52403252	+	64046	downstream
LNC_009391	XM_010684292.2	104897420	52521574	52523424	+	47129	upstream
LNC_009391	XR_790619.2	104897411	52411077	52415770	-	51528	upstream
LNC_009391	XM_010684285.2	104897415	52467374	52474121	+	-6748	antisense
LNC_009391	XM_010684293.2	104897421	52553298	52554963	+	78853	upstream
LNC_009391	XM_010684284.2	104897414	52443199	52449143	+	18155	downstream
LNC_009391	XM_019250418.1	104897415	52467583	52474121	+	-6539	antisense
LNC_009391	XM_010684288.2	104897417	52487968	52493126	-	13523	downstream
LNC_009391	XM_019249984.1	104897679	52538749	52542731	+	64304	upstream
LNC_009391	XM_010684294.2	104897422	52556381	52557943	+	81936	upstream
LNC_009391	XM_010684295.2	104897423	52565017	52567150	-	90572	downstream
LNC_009391	XR_790618.2	104897411	52411077	52415770	-	51528	upstream
LNC_009391	XM_010684289.2	104897417	52487985	52493124	-	13540	downstream
LNC_009391	XM_010684283.2	104897412	52418122	52424406	+	42892	downstream
LNC_009391	XM_010684282.2	104897411	52412079	52415765	-	51533	upstream
LNC_009397	XM_010684309.2	104897435	52792653	52799307	-	46328	downstream
LNC_009397	XM_019250424.1	104897430	52739130	52747726	+	-2580	antisense
LNC_009397	XM_019250421.1	104897427	52703121	52705000	+	38744	downstream
LNC_009397	XM_010684302.2	104897430	52739131	52747726	+	-2580	antisense
LNC_009397	XM_019250420.1	104897427	52703121	52705000	+	38744	downstream
LNC_009397	XM_010684313.2	104897437	52801138	52802330	+	54813	upstream
LNC_009397	XM_010684306.2	104897431	52764006	52771270	+	17681	upstream
LNC_009397	XM_010684307.1	104897433	52772033	52779982	+	25708	upstream
LNC_009397	XM_010684297.2	104897426	52712958	52715897	+	27847	downstream
LNC_009397	XM_019250423.1	104897426	52712959	52715897	+	27847	downstream
LNC_009397	XM_019250419.1	104897427	52703124	52704948	+	38796	downstream
LNC_009397	XM_019250422.1	104897426	52712990	52715897	+	27847	downstream
LNC_009397	XM_010684301.2	104897429	52719970	52724409	+	19335	downstream
LNC_009397	XM_010684304.2	104897430	52739130	52747726	+	-2580	antisense
LNC_009397	XM_010684300.2	104897428	52717650	52719048	-	24696	upstream
LNC_009397	XM_010684308.2	104897434	52785707	52787347	-	39382	downstream
LNC_009397	XM_010684311.2	104897436	52791912	52795110	+	45587	upstream
LNC_009398	XM_010684309.2	104897435	52792653	52799307	-	46328	downstream
LNC_009398	XM_019250424.1	104897430	52739130	52747726	+	-2580	antisense
LNC_009398	XM_019250421.1	104897427	52703121	52705000	+	38744	downstream
LNC_009398	XM_010684302.2	104897430	52739131	52747726	+	-2580	antisense
LNC_009398	XM_019250420.1	104897427	52703121	52705000	+	38744	downstream
LNC_009398	XM_010684313.2	104897437	52801138	52802330	+	54813	upstream
LNC_009398	XM_010684306.2	104897431	52764006	52771270	+	17681	upstream
LNC_009398	XM_010684307.1	104897433	52772033	52779982	+	25708	upstream
LNC_009398	XM_010684297.2	104897426	52712958	52715897	+	27847	downstream
LNC_009398	XM_019250423.1	104897426	52712959	52715897	+	27847	downstream
LNC_009398	XM_019250419.1	104897427	52703124	52704948	+	38796	downstream
LNC_009398	XM_019250422.1	104897426	52712990	52715897	+	27847	downstream
LNC_009398	XM_010684301.2	104897429	52719970	52724409	+	19335	downstream
LNC_009398	XM_010684304.2	104897430	52739130	52747726	+	-2580	antisense
LNC_009398	XM_010684300.2	104897428	52717650	52719048	-	24696	upstream
LNC_009398	XM_010684308.2	104897434	52785707	52787347	-	39382	downstream
LNC_009398	XM_010684311.2	104897436	52791912	52795110	+	45587	upstream
LNC_009503	XM_010684708.2	104897761	56827009	56828393	-	44921	upstream
LNC_009503	XM_010684717.2	104897771	56952114	56965853	+	69928	upstream
LNC_009503	XM_010684712.1	104897764	56880579	56882149	+	-1571	antisense
LNC_009503	XM_010685065.2	104898058	56818721	56819737	-	53577	upstream
LNC_009503	XM_010685064.1	104898057	56816868	56818142	-	55172	upstream
LNC_009503	XM_010684719.2	104897772	56966136	56979699	-	83950	downstream
LNC_009503	XM_010684715.1	104897766	56907856	56910656	+	25670	upstream
LNC_009503	XM_010684707.2	104897760	56801740	56803544	-	69770	upstream
LNC_009503	XM_010684711.1	104897764	56880579	56882149	+	-1571	antisense
LNC_009503	XM_019250500.1	104897764	56880579	56882149	+	-1571	antisense
LNC_009503	XM_010684710.2	104897762	56821807	56823358	-	49956	upstream
LNC_009503	XM_010684714.2	104897765	56873307	56874718	+	-1404	antisense
LNC_009503	XM_010684718.2	104897771	56952114	56965853	+	69928	upstream
LNC_009503	XM_010684716.2	104897767	56915681	56921851	+	33495	upstream
LNC_009551	XM_010684854.2	104897888	58713293	58728644	-	31230	upstream
LNC_009551	XM_010684851.2	104897886	58689245	58691662	+	68212	downstream
LNC_009551	XM_010684855.2	104897888	58713293	58728572	-	31302	upstream
LNC_009551	XM_019250520.1	104897884	58674091	58684712	+	75162	downstream
LNC_009551	XM_019250521.1	104897884	58674089	58684712	+	75162	downstream
LNC_009551	XM_019250524.1	104897888	58713293	58728572	-	31302	upstream
LNC_009551	XM_010685083.1	104898075	58849289	58849615	-	85428	downstream
LNC_009551	XM_010684852.2	104897887	58707593	58713187	+	46687	downstream
LNC_009551	XM_010684860.2	104897894	58857257	58892078	+	93396	upstream
LNC_009551	XM_010684856.2	104897889	58731163	58736387	-	23487	upstream
LNC_009551	XM_010684858.2	104897892	58759806	58763750	+	-3876	antisense
LNC_009551	XM_019250522.1	104897884	58674084	58684712	+	75162	downstream
LNC_009551	XM_010684857.2	104897890	58744366	58748595	-	11279	upstream
LNC_009551	XM_019250523.1	104897884	58674086	58684712	+	75162	downstream
LNC_009551	XM_010684859.2	104897893	58821214	58824550	+	57353	upstream
LNC_009551	XM_010684850.2	104897884	58674099	58684712	+	75162	downstream
LNC_009551	XM_010684849.2	104897884	58674090	58684526	+	75348	downstream
LNC_009551	XM_010685081.1	104898074	58694617	58696782	+	63092	downstream
LNC_009744	XM_010685677.2	104898582	7104896	7114342	-	54116	downstream
LNC_009744	XM_010685723.1	104898628	7038742	7039179	-	10641	upstream
LNC_009744	XM_010685722.1	104898627	7030178	7034248	+	15572	downstream
LNC_009744	XM_010685676.2	104898581	6997093	7023102	-	26718	upstream
LNC_009744	XM_010685673.1	104898580	6985105	6993105	-	56715	upstream
LNC_009744	XM_010685672.2	104898579	6958549	6962416	+	87404	downstream
LNC_009744	XM_010685680.2	104898583	7115247	7121824	-	64467	downstream
LNC_009744	XM_010685679.2	104898583	7115247	7121824	-	64467	downstream
LNC_009744	XM_010685678.2	104898583	7115247	7121822	-	64467	downstream
LNC_009838	XM_010685956.2	104898846	12792111	12797987	-	96289	downstream
LNC_009838	XM_010685953.2	104898843	12666414	12676369	+	15948	downstream
LNC_009838	XM_010685955.2	104898845	12725980	12791795	+	30158	upstream
LNC_009838	XM_010685952.2	104898842	12589524	12597168	-	95149	upstream
LNC_009838	XM_010686012.1	104898881	12704929	12708174	-	9107	downstream
LNC_009854	XM_010686027.2	104898896	13849831	13852030	+	30450	upstream
LNC_009854	XM_010685996.2	104898866	13721597	13724640	-	93967	upstream
LNC_009854	XM_019250580.1	104898895	13797134	13798168	-	20439	upstream
LNC_009854	XM_019250581.1	104898897	13856208	13857491	+	36827	upstream
LNC_009854	XM_010686021.2	104898892	13821939	13824245	+	2558	upstream
LNC_009854	XM_019250820.1	104898867	13774498	13774962	+	43645	downstream
LNC_009880	XM_010686145.2	104899005	15312707	15315011	-	661	downstream
LNC_009880	XM_019250591.1	104899006	15315074	15317397	-	3028	downstream
LNC_009880	XM_010686053.2	104898925	15308823	15310350	+	193	downstream
LNC_009880	XM_010686054.2	104898926	15369643	15380697	+	57597	upstream
LNC_009880	XM_010686147.1	104899008	15363871	15364788	-	51825	downstream
LNC_009880	XM_010686142.1	104899004	15251137	15251457	-	59086	upstream
LNC_009880	XM_010686055.2	104898927	15386279	15389851	-	74233	downstream
LNC_009880	XM_019250825.1	109135594	15336225	15340446	-	24179	downstream
LNC_009880	XM_019250824.1	109135594	15327366	15340446	-	15320	downstream
LNC_010173	XM_010686874.2	104899645	34547764	34551876	+	43293	downstream
LNC_010173	XM_010686882.2	104899654	34670906	34674099	+	66403	upstream
LNC_010173	XM_010686875.2	104899645	34547762	34551876	+	43293	downstream
LNC_010173	XM_019250934.1	104899652	34662009	34669221	+	57506	upstream
LNC_010173	XM_010686878.1	104899648	34583169	34593322	+	1847	downstream
LNC_010173	XM_010686876.1	104899646	34553215	34557170	-	37999	upstream
LNC_010173	XM_010686881.2	104899652	34659016	34669221	+	54513	upstream
LNC_010173	XM_010686877.2	104899647	34574775	34577936	+	17233	downstream
LNC_010173	XM_010686885.2	104899657	34699542	34700312	-	95039	downstream
LNC_010173	XM_010686879.2	104899649	34594417	34604497	-	-9328	antisense
LNC_010173	XM_010686880.2	104899651	34615383	34619209	-	10880	downstream
LNC_010173	XM_010686883.2	104899656	34697324	34698198	+	92821	upstream
LNC_010471	XM_010685358.2	104898303	3018738	3023288	+	17654	downstream
LNC_010471	XM_019250741.1	104898312	3102637	3108707	+	40701	upstream
LNC_010471	XM_010685359.2	104898305	3034084	3039753	+	1189	downstream
LNC_010471	XM_010685356.2	104898301	3000986	3004100	+	36842	downstream
LNC_010471	XM_010685357.2	104898302	2990818	2995072	+	45870	downstream
LNC_010471	XM_010685354.2	104898299	2946072	2949813	+	91129	downstream
LNC_010471	XM_019250551.1	109135447	3071345	3072343	+	9409	upstream
LNC_010471	XM_010685355.2	104898300	2962635	2965691	-	75251	upstream
LNC_010471	XM_010685513.1	104898427	3040934	3048271	+	-7329	antisense
LNC_010471	XM_010685516.1	104898431	3117399	3119063	+	55463	upstream
LNC_010471	XM_019250550.1	109135446	2986161	2986514	-	54428	upstream
LNC_010471	XM_010685370.2	104898315	3087895	3092159	+	25959	upstream
LNC_010471	XM_010685514.1	104898428	3053898	3058017	+	-4120	antisense
LNC_010471	XM_010685515.1	104898430	3116306	3117376	+	54370	upstream
LNC_010471	XR_002040399.1	104898309	3128397	3142619	+	66461	upstream
LNC_010471	XM_010685371.2	104898316	3144386	3165651	-	82450	downstream
LNC_010471	XM_010685363.2	104898307	3073073	3075201	-	11137	downstream
LNC_010471	XR_002040400.1	104898309	3128398	3142619	+	66462	upstream
LNC_010471	XM_010685362.2	104898306	3048356	3061746	+	-13391	antisense
LNC_010471	XM_019250742.1	104898309	3135968	3142619	+	74032	upstream
LNC_010471	XR_790783.2	104898316	3145303	3165657	-	83367	downstream
LNC_010471	XM_010685361.2	104898306	3048356	3061745	+	-13390	antisense
LNC_010471	XM_010685365.2	104898309	3135968	3142619	+	74032	upstream
LNC_010471	XM_010685360.2	104898306	3048356	3061745	+	-13390	antisense
LNC_010471	XM_010685364.2	104898308	3078072	3081759	+	16136	upstream
LNC_010471	XM_019250740.1	104898312	3102637	3108707	+	40701	upstream
LNC_010471	XM_019250739.1	104898312	3102637	3108707	+	40701	upstream
LNC_010471	XM_010685367.2	104898312	3102637	3108707	+	40701	upstream
LNC_010471	XM_010685366.2	104898309	3135968	3142619	+	74032	upstream
LNC_010471	XM_010685369.2	104898315	3087895	3092159	+	25959	upstream
LNC_010471	XM_019250738.1	104898312	3102637	3108707	+	40701	upstream
LNC_010494	XM_010685440.2	104898372	3854730	3855584	+	91502	downstream
LNC_010494	XM_010685445.2	104898377	3947764	3960860	+	-850	antisense
LNC_010494	XM_010685450.2	104898379	3988173	3996932	+	39559	upstream
LNC_010494	XM_010685453.2	104898381	4019477	4021014	-	70863	downstream
LNC_010494	XM_010685441.2	104898374	3869130	3873377	-	73709	upstream
LNC_010494	XM_010685452.2	104898380	3997953	4008705	+	49339	upstream
LNC_010494	XR_002040403.1	104898378	3980223	3984438	+	31609	upstream
LNC_010494	XM_010685446.2	104898378	3980223	3983607	+	31609	upstream
LNC_010494	XM_010685447.2	104898378	3980223	3984438	+	31609	upstream
LNC_010494	XM_010685442.2	104898375	3877856	3881226	-	65860	upstream
LNC_010494	XM_010685439.1	104898371	3838768	3848663	-	98423	upstream
LNC_010494	XM_019250747.1	104898378	3980223	3984438	+	31609	upstream
LNC_010494	XM_010685451.2	104898380	3997951	4006634	+	49337	upstream
LNC_010494	XM_010685443.2	104898376	3901886	3909613	-	37473	upstream
LNC_010494	XM_010685448.2	104898378	3980223	3984438	+	31609	upstream
LNC_010494	XM_010685455.2	104898381	4019477	4020461	-	70863	downstream
LNC_010494	XM_019250555.1	109135448	3918721	3920981	-	26105	upstream
LNC_010494	XM_010685449.2	104898378	3980223	3984438	+	31609	upstream
LNC_010494	XM_019250554.1	104898446	3887470	3899635	-	47451	upstream
LNC_010494	XM_010685454.2	104898381	4019477	4020198	-	70863	downstream
LNC_010562	XM_010685677.2	104898582	7104896	7114342	-	54253	downstream
LNC_010562	XM_010685723.1	104898628	7038742	7039179	-	9565	upstream
LNC_010562	XM_010685722.1	104898627	7030178	7034248	+	14496	downstream
LNC_010562	XM_010685676.2	104898581	6997093	7023102	-	25642	upstream
LNC_010562	XM_010685673.1	104898580	6985105	6993105	-	55639	upstream
LNC_010562	XM_010685672.2	104898579	6958549	6962416	+	86328	downstream
LNC_010562	XM_010685680.2	104898583	7115247	7121824	-	64604	downstream
LNC_010562	XM_010685679.2	104898583	7115247	7121824	-	64604	downstream
LNC_010562	XM_010685678.2	104898583	7115247	7121822	-	64604	downstream
LNC_010668	XM_010686027.2	104898896	13849831	13852030	+	38563	downstream
LNC_010668	XM_019250580.1	104898895	13797134	13798168	-	92425	upstream
LNC_010668	XM_019250581.1	104898897	13856208	13857491	+	33102	downstream
LNC_010668	XM_010686021.2	104898892	13821939	13824245	+	66348	downstream
LNC_010668	XM_010686025.2	104898894	13967638	13973589	-	76329	downstream
LNC_010668	XM_010686024.2	104898894	13967296	13973588	-	75987	downstream
LNC_010668	XM_010686023.2	104898894	13967296	13973587	-	75987	downstream
LNC_010689	XM_010686145.2	104899005	15312707	15315011	-	2269	downstream
LNC_010689	XM_019250591.1	104899006	15315074	15317397	-	4636	downstream
LNC_010689	XM_010686053.2	104898925	15308823	15310350	+	-1469	antisense
LNC_010689	XM_010686054.2	104898926	15369643	15380697	+	59205	upstream
LNC_010689	XM_010686147.1	104899008	15363871	15364788	-	53433	downstream
LNC_010689	XM_010686142.1	104899004	15251137	15251457	-	57424	upstream
LNC_010689	XM_010686055.2	104898927	15386279	15389851	-	75841	downstream
LNC_010689	XM_019250825.1	109135594	15336225	15340446	-	25787	downstream
LNC_010689	XM_019250824.1	109135594	15327366	15340446	-	16928	downstream
LNC_010813	XM_010686414.1	104899257	24580083	24588740	+	5987	downstream
LNC_010813	XM_019250618.1	109135502	24564011	24564478	+	30249	downstream
LNC_010813	XM_010686440.1	104899277	24560812	24562377	+	32350	downstream
LNC_010813	XM_010686412.1	104899257	24580083	24588740	+	5987	downstream
LNC_010813	XM_010686443.1	104899280	24647516	24648418	-	43561	downstream
LNC_010813	XM_010686413.1	104899257	24580083	24588740	+	5987	downstream
LNC_010871	XM_010686565.2	104899389	28728933	28732499	+	25120	upstream
LNC_010871	XM_010686566.2	104899390	28732600	28735149	-	28787	downstream
LNC_010871	XM_010686596.1	104899409	28646024	28646455	-	56433	upstream
LNC_010871	XM_010686564.2	104899388	28630163	28633166	+	69722	downstream
LNC_010891	XM_010686624.2	104899430	29960454	29969902	-	67832	upstream
LNC_010891	XM_010686630.2	104899436	30140269	30143973	-	97268	downstream
LNC_010891	XM_010686627.2	104899431	29990273	29996160	+	41574	downstream
LNC_010891	XM_010686628.2	104899432	30091180	30095027	+	48179	upstream
LNC_010891	XM_010686623.2	104899430	29960454	29969902	-	67832	upstream
LNC_010891	XM_010686626.2	104899430	29962333	29969907	-	67827	upstream
LNC_010891	XM_010686629.2	104899432	30091180	30095027	+	48179	upstream
LNC_010891	XM_010686625.2	104899430	29960454	29969902	-	67832	upstream
LNC_010891	XM_019250896.1	104899430	29960454	29969902	-	67832	upstream
LNC_010940	XM_010686799.2	104899582	33184803	33188272	-	43389	downstream
LNC_010940	XM_010686804.2	104899587	33238768	33242580	-	97354	downstream
LNC_010940	XM_019250918.1	104899580	33102374	33105034	-	35787	upstream
LNC_010940	XM_010686802.2	104899586	33236012	33238260	+	94598	upstream
LNC_010940	XM_010686798.2	104899581	33159718	33168654	-	18304	downstream
LNC_010940	XM_019250917.1	104899575	33037294	33050711	+	90110	downstream
LNC_010940	XM_010686793.2	104899578	33080125	33085235	-	55586	upstream
LNC_010940	XM_010686796.2	104899579	33095656	33100576	-	40245	upstream
LNC_010940	XM_019250916.1	104899575	33039070	33050711	+	90110	downstream
LNC_010940	XM_010686792.2	104899576	33068016	33078437	+	62384	downstream
LNC_010940	XM_010686800.2	104899584	33213289	33215180	+	71875	upstream
LNC_010940	XM_010686788.2	104899576	33064797	33078437	+	62384	downstream
LNC_010940	XM_010686801.2	104899585	33215361	33220607	-	73947	downstream
LNC_010940	XM_010686795.2	104899579	33095656	33100576	-	40245	upstream
LNC_010940	XM_010686803.2	104899586	33236012	33238260	+	94598	upstream
LNC_010940	XM_010686789.2	104899576	33064798	33078437	+	62384	downstream
LNC_010940	XM_010686791.2	104899576	33064797	33078437	+	62384	downstream
LNC_010940	XM_010686787.1	104899575	33037094	33050711	+	90110	downstream
LNC_010940	XM_010686790.1	104899576	33066715	33078437	+	62384	downstream
LNC_010940	XM_019250919.1	104899580	33102374	33105034	-	35787	upstream
LNC_010977	XM_010686934.2	104899695	35447527	35451803	-	54844	upstream
LNC_010977	XM_019250942.1	104900394	35438445	35445993	+	60654	downstream
LNC_010977	XM_010687813.1	104900397	35531151	35541049	+	14093	upstream
LNC_010977	XM_010686937.2	104899699	35581994	35587377	+	64936	upstream
LNC_010977	XM_010686936.1	104899698	35548432	35553608	+	31374	upstream
LNC_010977	XM_010686933.2	104899694	35409940	35421096	+	85551	downstream
LNC_010977	XM_019250645.1	104900396	35506702	35517153	+	-10356	antisense
LNC_010977	XM_019250644.1	109135527	35504789	35505976	+	671	downstream
LNC_010977	XM_010687811.1	104900395	35475554	35476179	-	30468	upstream
LNC_010977	XM_010687810.2	104900394	35438232	35445993	+	60654	downstream
LNC_010977	NM_001303075.1	104899695	35447561	35451244	-	55403	upstream
LNC_010977	XM_010686935.2	104899696	35466184	35467512	-	39135	upstream
LNC_011058	XM_010687136.2	104899853	38361442	38371636	+	696	upstream
LNC_011058	XM_010687133.2	104899851	38334119	38339075	-	21268	upstream
LNC_011058	XM_010687842.1	104900427	38451367	38451837	+	90621	upstream
LNC_011058	XM_010687137.2	104899853	38361442	38371636	+	696	upstream
LNC_011058	XM_010687138.2	104899854	38393035	38401825	-	32289	downstream
LNC_011058	XM_010687838.1	104900422	38279214	38280182	+	80161	downstream
LNC_011058	XM_010687130.2	104899848	38260867	38265175	-	95168	upstream
LNC_011058	XM_010687840.1	104900425	38432832	38434086	-	72086	downstream
LNC_011058	XM_010687134.2	104899851	38334119	38339077	-	21266	upstream
LNC_011058	XM_010687131.2	104899849	38270214	38274154	-	86189	upstream
LNC_011058	XM_010687841.1	104900426	38442264	38447693	-	81518	downstream
LNC_011058	XM_010687135.2	104899852	38351338	38357236	-	3107	upstream
LNC_011058	XM_010687132.2	104899850	38304659	38307816	-	52527	upstream
LNC_011058	XM_010687839.1	104900424	38372496	38378507	-	11750	downstream
LNC_011208	XM_010687726.2	104900328	43611587	43616408	-	75896	upstream
LNC_011208	XM_010687742.2	104900338	43700754	43710546	-	431	downstream
LNC_011208	XM_010687746.2	104900340	43738179	43749522	-	37856	downstream
LNC_011208	XM_010687741.2	104900337	43692271	43700534	+	-8018	antisense
LNC_011208	XM_010687732.2	104900330	43627769	43629818	-	62486	upstream
LNC_011208	XM_010687745.2	104900339	43725992	43728080	+	25669	upstream
LNC_011208	XM_010687733.2	104900331	43634741	43636942	+	55362	downstream
LNC_011208	XM_010687730.2	104900328	43611587	43616407	-	75897	upstream
LNC_011208	XR_002040536.1	104900332	43640722	43645680	-	46624	upstream
LNC_011208	XM_019251049.1	104900346	43790047	43793858	+	89724	upstream
LNC_011208	XM_010687749.2	104900340	43738177	43749522	-	37854	downstream
LNC_011208	XM_010687748.2	104900340	43738929	43749522	-	38606	downstream
LNC_011208	XM_010687753.1	104900344	43776588	43779078	-	76265	downstream
LNC_011208	XM_010687750.2	104900342	43759198	43761101	-	58875	downstream
LNC_011208	XM_010687751.1	104900343	43770628	43772556	-	70305	downstream
LNC_011208	XM_010687731.2	104900329	43618998	43625909	+	66395	downstream
LNC_011208	XM_010687754.2	104900345	43784717	43789388	+	84394	upstream
LNC_011208	XM_010687755.2	104900345	43785709	43789388	+	85386	upstream
LNC_011208	XM_010687729.2	104900328	43611587	43616409	-	75895	upstream
LNC_011208	XM_010687725.2	104900327	43600170	43603327	+	88977	downstream
LNC_011208	XM_010687728.2	104900328	43611587	43616408	-	75896	upstream
LNC_011208	XM_010687756.2	104900346	43789928	43793858	+	89605	upstream
LNC_011208	XM_010687736.2	104900334	43654625	43662302	+	30002	downstream
LNC_011208	XM_010687757.2	104900346	43789928	43793858	+	89605	upstream
LNC_011208	XM_010687758.2	104900347	43800085	43828434	-	99762	downstream
LNC_011208	XM_010687737.2	104900335	43662809	43667044	-	25260	upstream
LNC_011208	XM_010687734.2	104900332	43640722	43645680	-	46624	upstream
LNC_011208	XM_010687735.1	104900333	43646916	43650831	-	41473	upstream
LNC_011208	XM_019251047.1	104900335	43662809	43667044	-	25260	upstream
LNC_011208	XM_010687738.2	104900335	43662809	43667044	-	25260	upstream
LNC_011208	XR_791071.2	104900328	43612084	43616410	-	75894	upstream
LNC_011208	XM_010687739.2	104900336	43667758	43678566	+	13738	downstream
LNC_011208	XM_010687743.2	104900338	43700754	43710497	-	431	downstream
LNC_011208	XM_019251048.1	104900336	43669238	43678566	+	13738	downstream
LNC_011291	XM_010688104.2	104900631	2204603	2207707	+	90676	upstream
LNC_011291	XM_010688094.2	104900621	2085194	2089705	-	21368	upstream
LNC_011291	XR_002040578.1	104900623	2135893	2138822	-	21966	downstream
LNC_011291	XM_010688105.2	104900632	2208615	2211180	+	94688	upstream
LNC_011291	XM_010688095.2	104900622	2129001	2130559	+	15074	upstream
LNC_011291	XM_010688099.2	104900626	2149385	2157235	+	35458	upstream
LNC_011291	XM_010688180.2	104900689	2074326	2075480	-	35593	upstream
LNC_011291	XM_010688181.1	104900690	2131241	2131897	+	17314	upstream
LNC_011291	XM_010688107.2	104900632	2208615	2213134	+	94688	upstream
LNC_011291	XM_010688103.2	104900630	2190289	2201194	+	76362	upstream
LNC_011291	XM_010688100.2	104900627	2158648	2165012	+	44721	upstream
LNC_011291	XM_010688098.2	104900625	2139625	2142087	-	25698	downstream
LNC_011291	XM_010688101.2	104900628	2165616	2166478	+	51689	upstream
LNC_011291	XM_010688092.2	104900619	2049095	2053954	-	57119	upstream
LNC_011291	XM_010688093.2	104900620	2067495	2069851	-	41222	upstream
LNC_011291	XM_010688090.2	104900617	2012784	2013635	+	97438	downstream
LNC_011291	XM_010688091.2	104900618	2033570	2047176	+	63897	downstream
LNC_011291	XM_010688096.1	104900623	2136697	2138822	-	22770	downstream
LNC_011291	XM_010688097.2	104900624	2135098	2135958	+	21171	upstream
LNC_011291	XR_791089.2	104900623	2134498	2138822	-	20571	downstream
LNC_011291	XR_791090.2	104900632	2208615	2213134	+	94688	upstream
LNC_011291	XM_010688179.1	104900688	2027733	2028203	-	82870	upstream
LNC_011291	XM_010688106.2	104900632	2208615	2210453	+	94688	upstream
LNC_011294	XM_010688113.2	104900637	2246545	2249847	+	6472	upstream
LNC_011294	XR_791089.2	104900623	2134498	2138822	-	98732	upstream
LNC_011294	XM_010688104.2	104900631	2204603	2207707	+	29847	downstream
LNC_011294	XM_010688098.2	104900625	2139625	2142087	-	95467	upstream
LNC_011294	XM_010688100.2	104900627	2158648	2165012	+	72542	downstream
LNC_011294	XM_010688105.2	104900632	2208615	2211180	+	26374	downstream
LNC_011294	XR_002040578.1	104900623	2135893	2138822	-	98732	upstream
LNC_011294	XR_791090.2	104900632	2208615	2213134	+	24420	downstream
LNC_011294	XM_010688101.2	104900628	2165616	2166478	+	71076	downstream
LNC_011294	XM_010688099.2	104900626	2149385	2157235	+	80319	downstream
LNC_011294	XM_010688106.2	104900632	2208615	2210453	+	27101	downstream
LNC_011294	XM_010688109.2	104900635	2224762	2229516	+	8038	downstream
LNC_011294	XM_010688107.2	104900632	2208615	2213134	+	24420	downstream
LNC_011294	XM_010688110.2	104900636	2250241	2256529	-	10168	downstream
LNC_011294	XM_010688096.1	104900623	2136697	2138822	-	98732	upstream
LNC_011294	XM_010688112.2	104900636	2250241	2256131	-	10168	downstream
LNC_011294	XM_010688115.2	104900639	2319630	2324924	+	79557	upstream
LNC_011294	XM_010688103.2	104900630	2190289	2201194	+	36360	downstream
LNC_011294	XM_010688114.2	104900638	2292393	2293954	+	52320	upstream
LNC_011312	XM_010688191.2	104900699	2963757	2973345	+	35517	upstream
LNC_011312	XM_010688187.2	104900696	2870798	2877041	-	47491	upstream
LNC_011312	XM_010688190.2	104900698	2924435	2928303	-	-3707	antisense
LNC_011312	XM_010688194.2	104900701	3014930	3018157	+	86690	upstream
LNC_011312	XM_019251124.1	104900703	3024740	3033862	-	96500	downstream
LNC_011312	XM_019251121.1	104900703	3024740	3033862	-	96500	downstream
LNC_011312	XM_010688188.2	104900696	2870798	2877041	-	47491	upstream
LNC_011312	XM_019251120.1	104900703	3024776	3033862	-	96536	downstream
LNC_011312	XM_010688189.2	104900697	2893364	2897290	-	27242	upstream
LNC_011312	XM_010688193.2	104900700	3003467	3012605	+	75227	upstream
LNC_011312	XM_019251122.1	104900703	3024740	3033862	-	96500	downstream
LNC_011312	XM_010688192.2	104900700	3003464	3012605	+	75224	upstream
LNC_011312	XM_019251118.1	104900700	3004228	3012605	+	75988	upstream
LNC_011312	XM_019251123.1	104900703	3024740	3033862	-	96500	downstream
LNC_011312	XM_019251119.1	109135686	3019705	3022039	-	91465	downstream
LNC_011312	XM_010688364.2	104900834	2861775	2862812	-	61720	upstream
LNC_011312	XM_019251125.1	104900703	3024740	3033862	-	96500	downstream
LNC_011411	XM_010688537.2	104900995	8929642	8937284	+	86672	downstream
LNC_011411	XM_010688542.2	104900999	8997688	8998614	+	25342	downstream
LNC_011411	XM_010688543.2	104901000	9007807	9013501	-	10455	upstream
LNC_011411	XM_010688539.2	104900996	8939080	8943774	+	80182	downstream
LNC_011411	XM_019251170.1	104900995	8929635	8935211	+	88745	downstream
LNC_011411	XM_019251171.1	104900998	8969942	8971971	+	51985	downstream
LNC_011411	XM_010688591.1	104901049	9115070	9115627	+	90601	upstream
LNC_011411	XM_019251360.1	104901045	8972231	8974589	-	49367	upstream
LNC_011411	XM_010688545.2	104901001	9038985	9044552	+	14516	upstream
LNC_011411	XM_010688544.2	104901001	9038989	9048434	+	14520	upstream
LNC_011411	XM_010688541.2	104900998	8969942	8971971	+	51985	downstream
LNC_011411	XM_010688589.1	104901048	9111661	9112272	+	87192	upstream
LNC_011411	XM_010688588.1	104901047	9074410	9077122	+	49941	upstream
LNC_011637	XM_010689193.1	104901603	26719599	26728815	-	-9217	antisense
LNC_011637	XM_010689210.1	104901620	26823362	26823835	+	94539	upstream
LNC_011637	XM_019251322.1	109135767	26672638	26674127	-	45399	upstream
LNC_011637	XM_010689176.2	104901584	26648401	26650526	-	69000	upstream
LNC_011637	XM_010689175.1	104901583	26637365	26643623	+	75903	downstream
LNC_011665	XM_010689274.2	104901677	28492652	28520893	-	3778	downstream
LNC_011665	XM_010689277.2	104901682	28587736	28594095	-	98862	downstream
LNC_011665	XM_010689273.2	104901676	28485675	28488807	-	-3133	antisense
LNC_011665	XM_010689276.1	104901679	28560266	28568522	-	71392	downstream
LNC_011665	XM_019251349.1	104901675	28453020	28458849	-	26012	upstream
LNC_011665	XR_791228.2	104901677	28492190	28520893	-	3316	downstream
LNC_011665	XM_019251348.1	104901675	28453020	28458848	-	26013	upstream
LNC_011665	XM_010689488.2	104901861	28449827	28450790	-	34071	upstream
LNC_011665	XM_010689271.2	104901674	28432662	28449626	+	35235	downstream
LNC_011665	XM_019251347.1	104901675	28453020	28462413	-	22448	upstream
LNC_011665	XM_010689489.2	104901863	28451147	28451788	-	33073	upstream
LNC_011669	XM_010689274.2	104901677	28492652	28520893	-	36936	upstream
LNC_011669	XM_010689277.2	104901682	28587736	28594095	-	29597	downstream
LNC_011669	XM_010689278.2	104901683	28600742	28608953	-	42603	downstream
LNC_011669	XM_010689273.2	104901676	28485675	28488807	-	69022	upstream
LNC_011669	XM_010689276.1	104901679	28560266	28568522	-	2127	downstream
LNC_011669	XM_019251349.1	104901675	28453020	28458849	-	98980	upstream
LNC_011669	XM_019251348.1	104901675	28453020	28458848	-	98981	upstream
LNC_011669	XM_010689281.2	104901685	28636756	28642731	+	78617	upstream
LNC_011669	XM_019251325.1	109135770	28622592	28623020	-	64453	downstream
LNC_011669	XM_019251347.1	104901675	28453020	28462413	-	95416	upstream
LNC_011669	XR_791228.2	104901677	28492190	28520893	-	36936	upstream
LNC_011669	XM_010689280.2	104901684	28619636	28622165	-	61497	downstream
LNC_011962	XM_010688069.2	104900603	1854599	1856901	+	63335	downstream
LNC_011962	XM_010688086.2	104900614	1944094	1950566	-	20640	downstream
LNC_011962	XM_010688068.1	104900602	1824888	1833034	-	87202	upstream
LNC_011962	XM_010688073.2	104900605	1865701	1869548	-	50688	upstream
LNC_011962	XM_010688087.2	104900615	1957210	1959034	+	33756	upstream
LNC_011962	XM_010688081.2	104900610	1919445	1923495	+	-3217	antisense
LNC_011962	XM_019251107.1	104900613	1934796	1941915	-	11342	downstream
LNC_011962	XM_010688070.2	104900604	1857310	1861493	-	58743	upstream
LNC_011962	XM_010688080.2	104900610	1919446	1923495	+	-3217	antisense
LNC_011962	XM_019251106.1	104900610	1919446	1923495	+	-3217	antisense
LNC_011962	XM_010688074.2	104900606	1873976	1877648	+	42588	downstream
LNC_011962	XM_010688071.2	104900604	1857310	1861492	-	58744	upstream
LNC_011962	XM_010688075.2	104900607	1878360	1880410	-	39826	upstream
LNC_011962	XM_010688072.2	104900604	1857310	1861490	-	58746	upstream
LNC_011962	XM_010688076.2	104900608	1887175	1899586	-	20650	upstream
LNC_011962	XM_010688077.2	104900609	1900682	1910602	-	9634	upstream
LNC_011962	XM_010688079.2	104900610	1919446	1923495	+	-3217	antisense
LNC_011962	XM_010688090.2	104900617	2012784	2013635	+	89330	upstream
LNC_011962	XM_010688083.2	104900611	1926141	1929745	+	2687	upstream
LNC_011962	XM_010688082.2	104900611	1926142	1929745	+	2688	upstream
LNC_011962	XM_010688089.2	104900616	1981893	1987791	+	58439	upstream
LNC_011962	XM_010688088.2	104900616	1981893	1987791	+	58439	upstream
LNC_011962	XM_019251248.1	104900687	1999984	2003760	+	76530	upstream
LNC_011962	XM_010688085.2	104900613	1934796	1942145	-	11342	downstream
LNC_011962	XM_010688084.2	104900612	1930580	1932943	-	7126	downstream
LNC_012022	XM_010688380.2	104900852	4463353	4474252	+	48152	upstream
LNC_012022	XM_010688381.1	104900853	4494969	4497541	-	79768	downstream
LNC_012022	XM_010688379.1	104900850	4388157	4397743	+	11477	downstream
LNC_012022	XM_010688378.2	104900849	4342758	4345694	+	63526	downstream
LNC_012022	XR_002040582.1	104900849	4326580	4345252	+	63968	downstream
LNC_012022	XM_010688273.2	104900768	4441642	4443270	+	26441	upstream
LNC_012091	XM_019251268.1	109135727	7803996	7804781	-	930	downstream
LNC_012091	XM_010688497.2	104900960	7748522	7753623	+	48244	downstream
LNC_012091	XM_010688500.2	104900963	7801842	7802948	+	-1081	antisense
LNC_012091	XM_010688498.2	104900961	7760055	7761602	-	40265	upstream
LNC_012091	XR_002040597.1	104900960	7748522	7753623	+	48244	downstream
LNC_012091	XM_010688564.1	104901023	7889884	7890630	+	86818	upstream
LNC_012091	XM_010688501.2	104900963	7801848	7802948	+	-1081	antisense
LNC_012091	XM_010688499.1	104900962	7774102	7789661	-	12206	upstream
LNC_012091	XM_010688502.2	104900965	7823511	7824788	+	20445	upstream
LNC_012091	XM_010688563.1	104901022	7814484	7816079	-	11418	downstream
LNC_012091	XM_010688566.1	104901024	7900895	7909313	+	97829	upstream
LNC_012091	XM_010688496.2	104900959	7735097	7739002	-	62865	upstream
LNC_012508	XM_010689694.1	104902037	33525253	33533631	+	16365	upstream
LNC_012508	XM_010689689.1	104902032	33479157	33484730	-	18797	upstream
LNC_012508	XM_010689684.2	104902029	33428953	33430075	+	73452	downstream
LNC_012508	XM_019251420.1	104902032	33479157	33484730	-	18797	upstream
LNC_012508	XM_010689693.2	104902035	33517606	33522320	+	8718	upstream
LNC_012508	XM_010689685.2	104902030	33434239	33440289	-	63238	upstream
LNC_012508	XM_019251421.1	104902032	33479157	33484334	-	19193	upstream
LNC_012508	XM_010689692.2	104902034	33503433	33508796	+	-5269	antisense
LNC_012508	XM_019251419.1	104902032	33479157	33484730	-	18797	upstream
LNC_012508	XM_010689691.1	104902033	33489693	33492193	+	11334	downstream
LNC_012508	XM_010689690.1	104902032	33479157	33484730	-	18797	upstream
LNC_012508	XM_010689701.2	104902042	33575138	33578331	-	66250	downstream
LNC_012508	XM_010689704.2	104902043	33578776	33582467	+	69888	upstream
LNC_012508	XM_010689700.2	104902041	33570664	33574823	+	61776	upstream
LNC_012508	XM_010689699.2	104902041	33570660	33574823	+	61772	upstream
LNC_012508	XM_010689698.2	104902040	33555641	33559268	-	46753	downstream
LNC_012508	XM_010689687.2	104902031	33462586	33474075	-	29452	upstream
LNC_012508	XM_010689702.2	104902042	33575138	33578333	-	66250	downstream
LNC_012508	XM_019251424.1	104902043	33578768	33581429	+	69880	upstream
LNC_012508	XM_010689697.2	104902039	33546972	33550699	+	38084	upstream
LNC_012508	XM_019251422.1	104902039	33546976	33548563	+	38088	upstream
LNC_012508	XM_019251423.1	104902043	33578934	33582467	+	70046	upstream
LNC_012508	XM_010690244.1	104902454	33450681	33451388	-	52139	upstream
LNC_012508	XM_010689705.2	104902044	33583913	33619708	-	75025	downstream
LNC_012508	XM_010689696.2	104902038	33540198	33545263	+	31310	upstream
LNC_012535	XM_010689813.2	104902125	34614279	34617431	-	15807	downstream
LNC_012535	XM_010689811.2	104902122	34588893	34598621	+	-9579	antisense
LNC_012535	XM_010689803.2	104902120	34545422	34546771	+	42035	downstream
LNC_012535	XM_010689808.2	104902122	34588893	34598621	+	-9579	antisense
LNC_012535	XM_010689807.2	104902122	34588893	34598418	+	-9526	antisense
LNC_012535	XM_010690258.1	104902469	34669070	34670684	+	70598	upstream
LNC_012535	XM_010689809.2	104902122	34588893	34598621	+	-9579	antisense
LNC_012535	XM_010689810.2	104902122	34588893	34598621	+	-9579	antisense
LNC_012535	XM_010689800.2	104902118	34516979	34518812	+	69994	downstream
LNC_012535	XM_010689806.2	104902121	34547268	34556020	-	32786	upstream
LNC_012535	XM_010689804.2	104902121	34547268	34567596	-	21210	upstream
LNC_012535	XM_010689801.1	104902119	34537231	34539026	+	49780	downstream
LNC_012535	XM_010689814.2	104902126	34680702	34685837	-	82230	downstream
LNC_012535	XM_010689812.2	104902122	34588893	34598418	+	-9526	antisense
LNC_012535	XM_019251443.1	104902467	34606871	34610415	+	8399	upstream
LNC_012535	XM_010690257.2	104902468	34644649	34657804	+	46177	upstream
LNC_012535	XM_010689805.2	104902121	34547268	34554954	-	33852	upstream
[truncated: 3,631 more rows]

## Sheet: Table S5
Supplementary Table 5 Trans-target transcripts of LN-responsive lncRNAs
lncRNA_ID	mRNA_ID	mRNA_Gene_ID	Pearson_correlation	p value
LNC_013038	XM_010681675.2	104895225	0.953403	1.59962e-06
LNC_013038	XM_019248028.1	104887572	0.956775	1.10509e-06
LNC_000816	XM_010691840.2	104903730	0.96242	5.54196e-07
LNC_000816	XM_010674859.2	104889601	0.959398	8.11664e-07
LNC_000816	XM_010685463.2	104898385	0.976676	5.22722e-08
LNC_000816	XM_010691882.1	104903771	0.967898	2.5442e-07
LNC_000816	XM_010677299.2	104891588	0.972033	1.28561e-07
LNC_000816	XM_010682116.1	104895568	0.969061	2.11951e-07
LNC_000816	NM_001303070.1	104903241	0.974991	7.38762e-08
LNC_000816	XM_010670918.2	104886469	0.966904	2.9582e-07
LNC_000816	XM_010678287.2	104892369	0.982742	1.17137e-08
LNC_000816	XM_010682410.1	104895799	0.974491	8.14975e-08
LNC_000816	XM_010687415.1	104900076	0.967444	2.72695e-07
LNC_000816	XM_010679560.2	104893454	0.957306	1.03974e-06
LNC_000816	XM_010677709.1	104891921	0.995391	1.6248e-11
LNC_000816	XM_010678754.2	104892761	0.985666	4.6531e-09
LNC_000816	XM_019250436.1	104897481	0.950303	2.19569e-06
LNC_000816	XM_010697609.2	104908490	0.960582	7.01431e-07
LNC_000816	XM_010693203.1	104904809	0.953836	1.52774e-06
LNC_000816	XM_010685513.1	104898427	0.978007	3.90573e-08
LNC_000816	XM_010688218.2	104900722	0.977843	4.05235e-08
LNC_000816	XM_010673199.2	104888283	0.990358	6.45955e-10
LNC_000816	XM_010676702.2	104891054	0.983417	9.60597e-09
LNC_000816	XM_010693218.1	104904825	0.97621	5.76626e-08
LNC_000816	XM_010672684.1	104887908	0.983338	9.83585e-09
LNC_000816	XM_010688202.1	104900709	0.994681	3.32305e-11
LNC_000816	XR_002041248.1	104906421	0.969851	1.86483e-07
LNC_000816	XM_010691377.2	104903353	0.95657	1.13116e-06
LNC_000816	XM_010687534.1	104900173	0.98344	9.54075e-09
LNC_000816	XM_019251693.1	109136062	0.996685	3.13381e-12
LNC_000816	XM_010681971.2	104895456	0.9551	1.33254e-06
LNC_000816	XM_010670888.2	104886434	0.980169	2.33629e-08
LNC_000816	XM_010687887.1	104900472	0.964974	3.91447e-07
LNC_000816	XM_010677958.1	104892126	0.983804	8.5412e-09
LNC_000816	XM_019247650.1	104884667	0.978821	3.23858e-08
LNC_000816	XM_010678125.2	104892254	0.981886	1.49e-08
LNC_000816	XM_010679568.2	104893464	0.973274	1.02681e-07
LNC_000816	XM_010687750.2	104900342	0.956201	1.1792e-06
LNC_000816	XM_010678291.1	104892372	0.978624	3.39104e-08
LNC_000816	XM_010669414.2	104884727	0.964164	4.38284e-07
LNC_000816	XM_010686224.2	104899090	0.958137	9.43748e-07
LNC_000816	XM_010681670.2	104895222	0.969014	2.13575e-07
LNC_000816	XM_010689728.2	104902065	0.964929	3.93937e-07
LNC_000816	XM_010668258.1	104883702	0.970455	1.68711e-07
LNC_000816	XM_010694557.2	104905903	0.977687	4.19587e-08
LNC_000816	XM_010673940.1	104888840	0.998644	3.59788e-14
LNC_000816	XM_010686924.2	104899686	0.953763	1.53977e-06
LNC_000816	XM_010669468.1	104884774	0.992802	1.50357e-10
LNC_000816	XM_010696001.2	104907117	0.956073	1.19628e-06
LNC_000816	XM_010677848.1	104892034	0.960894	6.74435e-07
LNC_000816	XM_010674830.2	104889572	0.96803	2.4929e-07
LNC_000816	XM_010669467.1	104884773	0.953996	1.50182e-06
LNC_000816	XM_010671183.2	104886704	0.977821	4.0726e-08
LNC_000816	XM_010697796.1	104908662	0.964066	4.44187e-07
LNC_000816	XM_010693996.1	104905447	0.951886	1.87258e-06
LNC_000816	XM_010697550.2	104908434	0.97285	1.11002e-07
LNC_000816	XM_010673628.2	104888605	0.977435	4.43635e-08
LNC_000816	XM_010696045.2	104907155	0.968187	2.43284e-07
LNC_000816	XM_010672279.2	104887356	0.957199	1.05264e-06
LNC_000816	XM_010688348.2	104900822	0.975065	7.27999e-08
LNC_000816	XM_010676941.2	104891270	0.971392	1.43829e-07
LNC_000816	XM_010677719.1	104891931	0.974828	7.63059e-08
LNC_000816	XM_010677946.1	104892114	0.95546	1.28083e-06
LNC_000816	XM_010696315.2	104907392	0.963906	4.54084e-07
LNC_000816	XM_010694534.2	104905882	0.965268	3.75482e-07
LNC_000816	XM_010678930.2	104892906	0.970378	1.7092e-07
LNC_000816	XM_010690189.2	104902414	0.974006	8.94765e-08
LNC_000816	XM_010670928.2	104886478	0.98481	6.20975e-09
LNC_000816	XM_010694174.2	104905585	0.961835	5.98037e-07
LNC_000816	XM_010681972.2	104895457	0.960511	7.07685e-07
LNC_000816	XM_010682694.2	104896021	0.969255	2.0545e-07
LNC_000816	XM_010698341.1	104909133	0.964989	3.90614e-07
LNC_000816	XM_010697542.2	104908428	0.95672	1.11198e-06
LNC_000816	XM_010691247.2	104903239	0.966107	3.32724e-07
LNC_000816	XM_010672277.2	104887607	0.951194	2.00884e-06
LNC_000816	XM_010685748.2	104898650	0.981248	1.7694e-08
LNC_017831	XM_010686236.1	104899100	0.950174	2.22396e-06
LNC_017831	XM_010676080.2	104890550	0.989049	1.21771e-09
LNC_017831	XM_010684277.2	104897408	-0.97268	1.145e-07
LNC_017831	XM_010688330.2	104900809	0.958277	9.2827e-07
LNC_017831	XM_010690530.2	104902674	0.988573	1.50545e-09
LNC_017831	XM_010693333.2	104904914	0.968251	2.40861e-07
LNC_017831	XM_010673928.2	104888829	0.954014	1.499e-06
LNC_017831	XM_010676786.2	104891131	0.960202	7.35407e-07
LNC_017831	XM_010687072.2	104899804	0.975456	6.73193e-08
LNC_017831	XM_010672415.2	104887706	0.975613	6.52151e-08
LNC_017831	XM_019247426.1	109133718	0.965303	3.73608e-07
LNC_017831	XM_010680996.2	104894705	-0.966273	3.24782e-07
LNC_017831	XM_010679340.2	104893235	0.971041	1.52799e-07
LNC_017831	XM_010672230.2	104887571	0.954174	1.47345e-06
LNC_017831	XM_010696367.2	104907433	0.952816	1.70122e-06
LNC_017831	XM_010681903.2	104895406	0.965051	3.8724e-07
LNC_017831	XM_010674906.2	104889639	0.957378	1.03109e-06
LNC_017831	XM_010678989.2	104892963	-0.952773	1.70879e-06
LNC_017831	XM_010691977.2	104903852	0.968417	2.34714e-07
LNC_017831	XM_019252177.1	104905530	0.953897	1.5179e-06
LNC_017831	XM_010688303.2	104900783	0.974504	8.12931e-08
LNC_017831	XM_010695090.2	104906349	0.983559	9.20295e-09
LNC_017831	XM_019247823.1	104885428	0.970634	1.63714e-07
LNC_017831	XM_010682248.2	104895677	0.957334	1.03634e-06
LNC_017831	XM_010694241.2	104905645	0.951744	1.89998e-06
LNC_017831	XM_010679092.2	104893046	0.958501	9.04018e-07
LNC_017831	XM_010668448.2	104883880	0.961038	6.62266e-07
LNC_017831	XM_010681161.2	104894824	0.973993	8.96975e-08
LNC_017831	XM_019247425.1	104883672	0.967737	2.60792e-07
LNC_017831	XM_010693330.2	104904912	0.968847	2.19302e-07
LNC_017831	XM_010695561.2	104906761	0.957116	1.06278e-06
LNC_017831	XM_010671498.2	104886923	0.960573	7.0218e-07
LNC_017831	XM_010692999.2	104904664	0.95142	1.96354e-06
LNC_017831	XM_010694384.2	104905758	0.966836	2.98829e-07
LNC_017831	XM_010692461.2	104904258	0.950827	2.08436e-06
LNC_017831	XM_010696126.2	104907232	0.984334	7.23814e-09
LNC_017831	XM_019250777.1	109135582	0.963164	5.02084e-07
LNC_017831	XM_010674548.2	104889354	0.978556	3.44491e-08
LNC_017831	XM_010667636.2	104883167	0.984064	7.87997e-09
LNC_017831	XM_010692492.2	104904285	0.980733	2.02462e-08
LNC_017831	XM_010686645.2	104899450	-0.96073	6.8851e-07
LNC_017831	XM_010692698.2	104904450	0.960899	6.74035e-07
LNC_017831	XM_010668822.2	104884211	-0.951038	2.04064e-06
LNC_017831	XM_010677812.2	104892005	0.960645	6.95881e-07
LNC_017831	XM_010696432.2	104907496	0.955614	1.25918e-06
LNC_020387	XM_019250056.1	109135303	0.963769	4.62666e-07
LNC_020387	XM_019249051.1	104891060	0.968026	2.4945e-07
LNC_020387	XM_019249700.1	109135030	0.956225	1.17607e-06
LNC_020387	XM_010692909.2	104904612	0.969793	1.88282e-07
LNC_020387	XM_010693046.2	104904694	0.962334	5.60477e-07
LNC_020387	XM_010697727.2	104908594	0.968025	2.49484e-07
LNC_020387	XM_010682089.2	104895546	0.973979	8.99423e-08
LNC_020387	XM_019251165.1	104901010	0.959884	7.64889e-07
LNC_020387	XM_010678796.1	104892791	0.958362	9.18958e-07
LNC_020387	XM_010674265.1	104889120	0.967536	2.68914e-07
LNC_020387	XM_010668764.1	104884165	0.951321	1.98323e-06
LNC_020387	XM_010669938.1	104885236	0.964597	4.12727e-07
LNC_020387	XM_010695549.2	104906751	0.965934	3.41221e-07
LNC_020387	XM_010669685.1	104884977	0.954656	1.39877e-06
LNC_020387	XM_010696421.1	104907487	0.952172	1.81849e-06
LNC_020387	XM_010698120.2	104908949	0.957848	9.76255e-07
LNC_020387	XM_010677505.2	104891754	0.983314	9.90724e-09
LNC_020387	XM_019251897.1	104902617	0.964456	4.20901e-07
LNC_020387	XM_010686875.2	104899645	0.952063	1.8391e-06
LNC_020387	XM_010694070.2	104905499	0.961722	6.06858e-07
LNC_020387	XM_010678215.2	104892318	0.96611	3.32604e-07
LNC_020387	XM_019251404.1	104901970	0.987498	2.35554e-09
LNC_020387	XM_010687831.1	104900415	0.95962	7.89962e-07
LNC_020387	XM_010688705.1	104901159	0.956397	1.15353e-06
LNC_020387	XM_019248048.1	104887639	0.953955	1.50851e-06
LNC_020387	XM_010691941.1	104903818	0.95447	1.42725e-06
LNC_020387	XM_010673012.1	104888137	0.985522	4.88986e-09
LNC_020387	XM_010683134.1	104896386	0.963189	5.00356e-07
LNC_020387	XM_010692817.1	104904541	0.983275	1.00212e-08
LNC_020387	XM_010678108.1	104892238	0.970396	1.70403e-07
LNC_020387	XM_010667889.2	104883378	0.955263	1.30897e-06
LNC_020387	XM_010694030.2	104905473	0.97197	1.30016e-07
LNC_020387	XM_010679644.1	104893529	0.95986	7.6712e-07
LNC_020387	XM_010679570.2	104893468	0.951985	1.85371e-06
LNC_020387	XM_010682596.2	104895947	0.952077	1.83638e-06
LNC_020387	XM_019251679.1	104905076	0.956091	1.1939e-06
LNC_020387	XM_010672434.2	104887720	0.979897	2.50025e-08
LNC_020387	XM_010685294.2	104898242	0.977051	4.82348e-08
LNC_020387	XM_019247657.1	104884714	0.966261	3.2532e-07
LNC_020387	XM_010683850.1	104897041	0.95386	1.52386e-06
LNC_019259	XM_010680527.2	104894320	0.950374	2.18044e-06
LNC_019259	XM_010696240.2	104907325	0.974384	8.32064e-08
LNC_019259	XM_010698104.2	104908933	0.954134	1.47981e-06
LNC_019259	XM_010667954.2	104883428	0.95971	7.81339e-07
LNC_019259	XM_019250704.1	109135571	0.957923	9.67759e-07
LNC_019259	XM_010669859.2	104885150	0.959743	7.78246e-07
LNC_019259	XM_010696696.2	104907727	0.952048	1.84182e-06
LNC_019259	XM_010676628.2	104890998	0.977484	4.38863e-08
LNC_019259	XM_010688501.2	104900963	0.959593	7.9264e-07
LNC_019259	XM_010682275.1	104895705	0.956471	1.1439e-06
LNC_019259	XM_010689193.1	104901603	0.981182	1.80065e-08
LNC_019259	XM_019252236.1	104905806	0.965202	3.79037e-07
LNC_019259	XM_010687356.2	104900033	0.98192	1.47623e-08
LNC_019259	XR_002041431.1	104907985	0.9858	4.43946e-09
LNC_019259	XM_010677623.2	104891851	0.974046	8.87948e-08
LNC_019259	XM_010693813.2	104905320	0.964375	4.25662e-07
LNC_019259	XM_019247574.1	104884348	0.98794	1.96895e-09
LNC_019259	XM_010678833.2	104892824	0.955392	1.29041e-06
LNC_019259	XM_010680370.2	104894193	0.966584	3.10218e-07
LNC_019259	XM_010674143.2	104889015	0.960845	6.78599e-07
LNC_019259	XM_010689897.2	104902198	0.956261	1.17129e-06
LNC_019259	XM_010675993.2	104890485	0.987489	2.36402e-09
LNC_019259	XM_010696802.2	104907806	0.956206	1.17857e-06
LNC_019259	XM_010669607.1	104884905	0.95447	1.42716e-06
LNC_019259	XM_010693855.1	104905343	0.957303	1.04015e-06
LNC_019259	XM_010688472.1	104900940	0.991146	4.22121e-10
LNC_019259	XM_010691980.2	104903855	0.966037	3.36156e-07
LNC_019259	XM_010671167.2	104886693	0.962498	5.48522e-07
LNC_019259	XM_010672566.2	104887814	0.963328	4.91097e-07
LNC_019259	XM_010684859.2	104897893	0.960535	7.05509e-07
LNC_019259	XM_010679975.2	104893839	0.962287	5.63876e-07
LNC_019259	XM_019250238.1	104896014	0.96051	7.07717e-07
LNC_019259	XM_010677548.1	104891796	0.96145	6.28408e-07
LNC_019259	XM_010674564.2	104889366	0.958756	8.769e-07
LNC_019259	XM_010685093.1	104898086	0.984523	6.81451e-09
LNC_019259	XM_010672872.2	104888046	0.964197	4.36241e-07
LNC_019259	XM_010676665.1	104891029	0.988706	1.42009e-09
LNC_019259	XM_010693499.1	104905053	0.965525	3.61963e-07
LNC_019259	XM_019252668.1	104907728	0.979538	2.72982e-08
LNC_019259	XM_010677730.1	104891942	0.958555	8.98247e-07
LNC_019259	XM_010669908.2	104885205	0.979644	2.65998e-08
LNC_019259	XM_010688872.2	104901312	0.976962	4.91702e-08
LNC_019259	XM_010694317.2	104905709	0.96223	5.68111e-07
LNC_019259	XM_010692427.2	104904230	0.984299	7.31897e-09
LNC_019259	XM_010681024.2	104894725	0.979668	2.64453e-08
LNC_019259	XM_010674915.2	104889646	0.950208	2.21643e-06
LNC_019259	XM_010694814.2	104906097	0.975827	6.24211e-08
LNC_019259	XM_010692491.2	104904284	0.974887	7.54246e-08
LNC_019259	XM_010672807.2	104888002	0.956206	1.17863e-06
LNC_019259	XM_010693045.2	104904694	0.954123	1.48155e-06
LNC_019259	XM_010695632.1	104906816	0.974454	8.20861e-08
LNC_019259	XM_010682331.2	104895749	0.963116	5.05319e-07
LNC_019259	XM_010697831.2	104908687	0.963524	4.78273e-07
LNC_019259	XM_010668263.1	104883708	0.960556	7.03716e-07
LNC_019259	XM_010669255.2	104884578	0.955741	1.24155e-06
LNC_019259	XM_019249386.1	109134979	0.964584	4.13456e-07
LNC_019259	XM_010679286.2	104893193	0.958137	9.43769e-07
LNC_019259	XM_010671128.2	104886661	0.957897	9.70731e-07
LNC_019259	XM_019251338.1	104902462	0.961106	6.56583e-07
LNC_019259	XM_010685543.2	104898458	0.986101	3.99159e-09
LNC_019259	XM_010684138.2	104897285	0.969833	1.87037e-07
LNC_019259	XM_010686446.2	104899283	0.989741	8.79629e-10
LNC_019259	XM_010688716.2	104901169	0.962153	5.73863e-07
LNC_019259	XM_010692814.2	104904540	0.959085	8.4296e-07
LNC_019259	XM_010687725.2	104900327	0.970943	1.55362e-07
LNC_019259	XM_010698110.1	104908940	0.957742	9.88505e-07
LNC_019259	XM_010688868.2	104901312	0.961034	6.62608e-07
LNC_019259	XM_010686721.2	104899519	0.975767	6.31956e-08
LNC_019259	XM_010676344.2	104890758	0.962501	5.48257e-07
LNC_019259	XM_010680979.2	104894687	0.954843	1.37064e-06
LNC_019259	XM_010682012.2	104895489	0.956444	1.14731e-06
LNC_019259	XM_019248429.1	104887993	0.952288	1.79697e-06
LNC_019259	XM_010682610.2	104895961	0.960934	6.71012e-07
LNC_019259	XM_010688086.2	104900614	0.966056	3.35239e-07
LNC_019259	XM_010687741.2	104900337	0.967181	2.83765e-07
LNC_019259	XM_010690418.2	104902594	0.980542	2.12647e-08
LNC_019259	XM_010675782.2	104890340	0.971996	1.29421e-07
LNC_019259	XM_010685047.1	104898042	0.970243	1.74805e-07
LNC_019259	XM_010684675.2	104897731	0.952726	1.71727e-06
LNC_019259	XM_010674060.1	104888946	0.963537	4.77487e-07
LNC_019259	XM_010687418.2	104900081	0.97861	3.40198e-08
LNC_019259	XM_010676718.2	104891069	0.984654	6.53188e-09
LNC_019259	XM_010673907.2	104888813	0.953314	1.61462e-06
LNC_019259	XM_010688500.2	104900963	0.970542	1.66263e-07
LNC_019259	XM_010690092.2	104902346	0.965329	3.72217e-07
LNC_019259	XM_010687432.2	104900092	0.950552	2.14224e-06
LNC_019259	XM_010694347.2	104905734	0.964255	4.32784e-07
LNC_019259	XM_010688502.2	104900965	0.9733	1.02175e-07
LNC_019259	XM_010688763.1	104901211	0.978657	3.36516e-08
LNC_019259	XM_010695662.2	104906835	0.963171	5.01597e-07
LNC_019259	XM_010687395.2	104900063	0.95102	2.04427e-06
LNC_019259	XM_010691545.2	104903505	0.967261	2.80355e-07
LNC_019259	XM_010678619.2	104892637	0.958537	9.00112e-07
LNC_019259	XM_010688060.2	104900597	0.971516	1.40785e-07
LNC_019259	XM_010689721.2	104902059	0.963827	4.59002e-07
LNC_019259	XM_010669081.2	104884435	0.976733	5.16508e-08
LNC_019259	XM_010683326.2	104896564	0.953875	1.52145e-06
LNC_019259	XM_010679965.1	104893827	0.961441	6.29157e-07
LNC_019259	XM_010684858.2	104897892	0.95333	1.61192e-06
LNC_019259	XM_010676273.2	104890694	0.987959	1.95379e-09
LNC_019259	XM_010671164.1	104886690	0.965908	3.42522e-07
LNC_019259	XM_010676222.2	104890653	0.950115	2.23682e-06
LNC_019259	XM_010677448.2	104891713	0.972323	1.22099e-07
LNC_019259	XM_010686903.2	104899672	0.965829	3.46427e-07
LNC_019259	XM_019249868.1	109135166	0.953512	1.58119e-06
LNC_000323	XM_010677530.1	104891776	0.987623	2.24045e-09
LNC_000323	XM_010672359.2	104887667	0.954248	1.46181e-06
LNC_000323	XM_010685059.2	104898052	0.978658	3.36437e-08
LNC_000323	XM_010698104.2	104908933	0.986888	2.98563e-09
LNC_000323	XM_010667954.2	104883428	0.973279	1.0258e-07
LNC_000323	XM_010676688.2	104891046	0.969587	1.94706e-07
LNC_000323	XM_010677992.2	104892153	0.954854	1.36892e-06
LNC_000323	XM_010678217.2	104892320	0.983376	9.72452e-09
LNC_000323	XM_010693359.2	104904935	0.976566	5.35059e-08
LNC_000323	XM_010672353.2	104887664	0.961866	5.95683e-07
LNC_000323	XM_010690606.2	104902693	0.98768	2.18935e-09
LNC_000323	XM_010690253.1	104902464	0.959854	7.67634e-07
LNC_000323	XM_010680340.2	104894165	0.978279	3.67151e-08
LNC_000323	XM_010671882.2	104887268	0.985968	4.18492e-09
LNC_000323	XM_010692122.2	104903970	0.959135	8.37879e-07
LNC_000323	XM_010690067.2	104902334	0.974295	8.46459e-08
LNC_000323	XM_010667972.2	104883444	0.996856	2.40511e-12
LNC_000323	XM_010680547.2	104894338	0.976431	5.50536e-08
LNC_000323	XR_002039228.1	104887014	0.951673	1.9138e-06
LNC_000323	XM_010670910.1	104886461	0.957231	1.04879e-06
LNC_000323	XM_010667293.2	104882879	0.981105	1.83785e-08
LNC_000323	XM_010677731.1	104891943	0.979419	2.80939e-08
LNC_000323	XM_010690056.2	104902326	0.950661	2.11911e-06
LNC_000323	XM_010680370.2	104894193	0.971424	1.43042e-07
LNC_000323	XM_010682611.2	104895961	0.984463	6.94647e-09
LNC_000323	XM_010677556.2	104891803	0.987741	2.13643e-09
LNC_000323	XM_010684971.2	104897986	0.956464	1.14474e-06
LNC_000323	XM_010692308.2	104904118	0.961583	6.178e-07
LNC_000323	XM_010687398.2	104900065	0.986296	3.71952e-09
LNC_000323	XM_010668353.2	104883790	0.99467	3.35604e-11
LNC_000323	XM_010669607.1	104884905	0.993848	6.86753e-11
LNC_000323	XM_010670954.2	104886506	0.974356	8.36631e-08
LNC_000323	XM_010685248.2	104898205	0.979901	2.49751e-08
LNC_000323	XM_010689483.1	104901857	0.975368	6.85207e-08
LNC_000323	XM_010676314.1	104890737	0.952692	1.72336e-06
LNC_000323	XM_010681114.2	104894791	0.963153	5.02781e-07
LNC_000323	XM_010675985.2	104890477	0.978076	3.84537e-08
LNC_000323	XM_010698227.2	104909045	0.982975	1.09465e-08
LNC_000323	XM_010693561.2	104905115	0.966573	3.10712e-07
LNC_000323	XM_010676788.2	104891137	0.982963	1.09849e-08
LNC_000323	XM_010672411.2	104887704	0.981445	1.67909e-08
LNC_000323	XM_010669196.1	104884522	0.983722	8.75895e-09
LNC_000323	XM_010672536.2	104887790	0.983337	9.8368e-09
LNC_000323	XM_010682268.2	104895698	0.95769	9.94499e-07
LNC_000323	XM_010674933.2	104889660	0.966908	2.9564e-07
LNC_000323	XM_010675682.1	104890260	0.982449	1.27356e-08
LNC_000323	XM_019251164.1	104901010	0.992931	1.37351e-10
LNC_000323	XM_010689645.2	104902004	0.964095	4.42469e-07
LNC_000323	XM_010675206.2	104889872	0.977069	4.8053e-08
LNC_000323	XM_010679373.2	104893272	0.963951	4.51268e-07
LNC_000323	XM_010680207.2	104894041	0.985831	4.39175e-09
LNC_000323	XM_010678106.2	104892236	0.996079	7.25062e-12
LNC_000323	XM_010689163.2	104901573	0.966018	3.37071e-07
LNC_000323	XM_010692077.2	104903933	0.955207	1.31698e-06
LNC_000323	XM_010692815.2	104904541	0.954299	1.45387e-06
LNC_000323	XM_010693524.2	104905083	0.993073	1.24164e-10
LNC_000323	XM_010685242.2	104898200	0.962205	5.70007e-07
LNC_000323	XM_010692603.2	104904374	0.952571	1.74508e-06
LNC_000323	XM_010691564.2	104903521	0.959937	7.59859e-07
LNC_000323	XM_010694317.2	104905709	0.976609	5.30257e-08
LNC_000323	XM_010680354.1	104894178	0.970729	1.61123e-07
LNC_000323	XM_010671826.2	104887234	0.970614	1.64275e-07
LNC_000323	XM_010674915.2	104889646	0.985886	4.30734e-09
LNC_000323	XM_010697373.1	104908278	0.987756	2.12358e-09
LNC_000323	XM_010698225.2	104909042	0.971172	1.49409e-07
LNC_000323	XM_010677351.2	104891634	0.994111	5.52195e-11
LNC_000323	XM_019249824.1	104894793	0.956662	1.11929e-06
LNC_000323	XM_010676787.2	104891136	0.990123	7.28244e-10
LNC_000323	XM_019249834.1	104894821	0.983436	9.55223e-09
LNC_000323	XM_010672451.2	104887729	0.967202	2.82859e-07
LNC_000323	XM_010676666.2	104891026	0.950462	2.16136e-06
LNC_000323	XM_010692495.2	104904288	0.984544	6.76846e-09
LNC_000323	XM_010691847.1	104903736	0.978395	3.57572e-08
LNC_000323	XM_010669705.2	104884969	0.979625	2.67243e-08
LNC_000323	XM_010675865.2	104890395	0.990941	4.73155e-10
LNC_000323	XM_010676302.2	104890726	0.955923	1.21651e-06
LNC_000323	XM_019251515.1	104904896	0.952816	1.70115e-06
LNC_000323	XM_010692814.2	104904540	0.965943	3.40761e-07
LNC_000323	XM_010683011.2	104896291	0.980574	2.10889e-08
LNC_000323	XM_010671128.2	104886661	0.973434	9.9663e-08
LNC_000323	XM_010694230.2	104905636	0.967795	2.58475e-07
LNC_000323	XM_010687753.1	104900344	0.956673	1.11791e-06
LNC_000323	XM_010697349.2	104908254	0.952558	1.74742e-06
LNC_000323	XM_010682275.1	104895705	0.976317	5.63967e-08
LNC_000323	XM_010680773.2	104894520	0.997	1.90417e-12
LNC_000323	XM_010680412.2	104894224	0.951153	2.01711e-06
LNC_000323	XM_010678661.2	104892671	0.968984	2.14579e-07
LNC_000323	XM_010695649.2	104906825	0.979744	2.59599e-08
LNC_000323	XM_010688716.2	104901169	0.97747	4.40277e-08
LNC_000323	XM_010689924.2	104902225	0.954719	1.38918e-06
LNC_000323	XM_010682038.2	104895506	0.957306	1.0397e-06
LNC_000323	XM_010672765.1	104887974	0.960429	7.14971e-07
LNC_000323	XM_010687725.2	104900327	0.973634	9.60068e-08
LNC_000323	XM_010687396.2	104900064	0.976257	5.71018e-08
LNC_000323	XM_010682228.2	104895664	0.950177	2.22325e-06
LNC_000323	XM_010676927.2	104891259	0.956387	1.15481e-06
LNC_000323	XM_010687564.2	104900194	0.974432	8.24398e-08
LNC_000323	XM_010684774.2	104897826	0.978252	3.69405e-08
LNC_000323	XM_010695997.2	104907113	0.982289	1.33223e-08
LNC_000323	XM_010685005.2	104898014	0.972441	1.1953e-07
LNC_000323	XM_010687004.2	104899747	0.979738	2.60006e-08
LNC_000323	XM_010691781.2	104903691	0.976146	5.84368e-08
LNC_000323	XM_010690400.2	104902581	0.950122	2.23525e-06
LNC_000323	XM_010684858.2	104897892	0.960549	7.04305e-07
LNC_000323	XM_010682012.2	104895489	0.979841	2.53468e-08
LNC_000323	XM_019248429.1	104887993	0.992804	1.50117e-10
LNC_000323	XM_010677529.2	104891774	0.976075	5.93081e-08
LNC_000323	XM_010675649.2	104890243	0.982048	1.42487e-08
LNC_000323	XM_010690418.2	104902594	0.976544	5.3759e-08
LNC_000323	XM_010678077.2	104892215	0.950383	2.17834e-06
LNC_000323	XM_010670970.2	104886523	0.960198	7.35761e-07
LNC_000323	XM_010684588.2	104897652	0.955264	1.30887e-06
LNC_000323	XM_010672763.2	104887972	0.985301	5.27322e-09
LNC_000323	XM_010677899.2	104892076	0.970399	1.70315e-07
LNC_000323	XR_002039254.1	104887014	0.955459	1.28102e-06
LNC_000323	XM_010674781.2	104889537	0.978747	3.29539e-08
LNC_000323	XM_010686575.2	104899399	0.958736	8.79013e-07
LNC_000323	XM_010677733.2	104891945	0.956415	1.15113e-06
LNC_000323	XM_019251183.1	104901108	0.98918	1.14696e-09
LNC_000323	XM_010693309.2	104904891	0.970304	1.73018e-07
LNC_000323	XM_010687034.2	104899771	0.956177	1.18249e-06
LNC_000323	XM_010679359.1	104893251	0.961917	5.91727e-07
LNC_000323	XM_010683870.2	104897042	0.970781	1.59707e-07
LNC_000323	XM_010698172.2	104908999	0.962796	5.27308e-07
LNC_000323	XM_010682200.2	104895639	0.993634	8.14521e-11
LNC_000323	XM_010673991.2	104888881	0.966622	3.08467e-07
LNC_000323	XM_010686925.1	104899689	0.969278	2.04705e-07
LNC_000323	XM_019252120.1	104905114	0.971491	1.41386e-07
LNC_000323	XM_010689256.2	104901666	0.975491	6.68409e-08
LNC_000323	XM_010685354.2	104898299	0.967895	2.54534e-07
LNC_000323	XM_010687101.2	104899821	0.961199	6.48922e-07
LNC_000323	XM_010690073.2	104902338	0.995258	1.87272e-11
LNC_000323	XM_019247413.1	104883621	0.994259	4.86554e-11
LNC_000323	XM_010692662.2	104904415	0.991139	4.23918e-10
LNC_000323	XM_019252286.1	109136308	0.966338	3.21694e-07
LNC_000323	XM_010675963.2	104890462	0.995557	1.35277e-11
LNC_000323	XM_010695582.2	104906756	0.961227	6.46554e-07
LNC_000323	XM_010687036.2	104899773	0.991591	3.26414e-10
LNC_000323	XM_010680936.1	104894651	0.950971	2.05448e-06
LNC_000323	XM_019251248.1	104900687	0.952142	1.82408e-06
LNC_000323	XM_010683667.2	104896877	0.971708	1.36149e-07
LNC_000323	XM_010673995.2	104888884	0.970601	1.64641e-07
LNC_000323	XM_010688087.2	104900615	0.96934	2.02659e-07
LNC_000323	XM_010690070.2	104902337	0.967953	2.52278e-07
LNC_000323	XM_010675380.2	104890023	0.961237	6.45725e-07
LNC_000323	XM_010685318.1	104898265	0.965265	3.7563e-07
LNC_000323	XM_010688501.2	104900963	0.951819	1.88558e-06
LNC_000323	XM_019252575.1	104907333	0.969948	1.83542e-07
LNC_000323	XM_010684685.2	104897742	0.951261	1.99535e-06
LNC_000323	XM_010691648.2	104903583	0.970863	1.57505e-07
LNC_000323	XM_010689193.1	104901603	0.966419	3.17882e-07
LNC_000323	XM_010688268.2	104900764	0.981995	1.44588e-08
LNC_000323	XM_010685100.2	104898085	0.953245	1.62653e-06
LNC_000323	XM_019251913.1	104904133	0.988325	1.6752e-09
LNC_000323	XM_010688977.2	104901405	0.958989	8.52801e-07
LNC_000323	XM_010678345.2	104892419	0.951117	2.02443e-06
LNC_000323	XM_019247770.1	104886727	0.955814	1.23152e-06
LNC_000323	XM_010668453.2	104883884	0.984437	7.00507e-09
LNC_000323	XM_010689897.2	104902198	0.975473	6.70918e-08
LNC_000323	XM_010687167.2	104899876	0.973588	9.683e-08
LNC_000323	XM_010678431.1	104892483	0.954589	1.40902e-06
LNC_000323	XM_019250396.1	109135364	0.968839	2.19582e-07
LNC_000323	XM_010675036.1	104889738	0.954212	1.46752e-06
LNC_000323	XM_010683798.2	104896999	0.964247	4.3328e-07
LNC_000323	XM_010675838.2	104890373	0.976316	5.63995e-08
LNC_000323	XM_010688539.2	104900996	0.980354	2.23001e-08
LNC_000323	XM_010685311.2	104898260	0.962406	5.55161e-07
LNC_000323	XM_010669472.2	104884776	0.950103	2.23964e-06
LNC_000323	XM_010672566.2	104887814	0.974453	8.21124e-08
LNC_000323	XM_010698003.2	104908840	0.968371	2.36406e-07
LNC_000323	XM_010684697.2	104897752	0.970465	1.68432e-07
LNC_000323	XM_010695262.2	104906497	0.979533	2.73293e-08
LNC_000323	XM_010681430.2	104895032	0.991491	3.4623e-10
LNC_000323	XM_010671472.2	104886919	0.989727	8.85502e-10
LNC_000323	XM_010672817.2	104888010	0.992928	1.37663e-10
LNC_000323	XM_010675289.2	104889945	0.961814	5.99667e-07
LNC_000323	XM_010688180.2	104900689	0.993073	1.24136e-10
LNC_000323	XM_010685355.2	104898300	0.979836	2.53811e-08
LNC_000323	XM_010696906.2	104907882	0.96282	5.25652e-07
LNC_000323	XM_010673359.2	104888400	0.974031	8.90589e-08
LNC_000323	XM_010674254.1	104889109	0.981753	1.54496e-08
LNC_000323	XM_010695566.2	104906765	0.966598	3.09595e-07
LNC_000323	XM_010695902.2	104907048	0.965627	3.56707e-07
LNC_000323	XM_010680339.1	104894163	0.951407	1.96608e-06
LNC_000323	XM_010676421.2	104890820	0.987108	2.74517e-09
LNC_000323	XM_010694867.2	104906153	0.974089	8.80614e-08
LNC_000323	XM_010691991.2	104903866	0.954677	1.39564e-06
LNC_000323	XM_010675544.2	104890159	0.971079	1.51806e-07
LNC_000323	XM_010687803.2	104900388	0.965903	3.42752e-07
LNC_000323	XM_010675163.2	104889829	0.977592	4.28543e-08
LNC_000323	XM_019248805.1	109134734	0.994861	2.79776e-11
LNC_000323	XM_010675249.2	104889913	0.960024	7.51736e-07
LNC_000323	XM_010692518.2	104904302	0.982445	1.27485e-08
LNC_000323	XM_010687639.1	104900257	0.959287	8.22621e-07
LNC_000323	XM_010694917.2	104906194	0.955553	1.2677e-06
LNC_000323	XM_010674178.2	104889039	0.974419	8.26437e-08
LNC_000323	XM_010673766.2	104888726	0.966263	3.25263e-07
LNC_000323	XM_010694814.2	104906097	0.974509	8.12173e-08
LNC_000323	XM_010667546.2	104883093	0.989529	9.74063e-10
LNC_000323	XM_010694521.2	104905878	0.953112	1.6494e-06
LNC_000323	XM_019247913.1	109134340	0.975029	7.33235e-08
LNC_000323	XM_010693045.2	104904694	0.978843	3.22232e-08
LNC_000323	XM_010669253.2	104884575	0.992447	1.91185e-10
LNC_000323	XM_010671757.2	104887159	0.952769	1.70963e-06
LNC_000323	XM_010674104.2	104888983	0.973041	1.07191e-07
LNC_000323	XM_010674343.2	104889189	0.964657	4.09285e-07
LNC_000323	XM_010673890.2	104888806	0.955876	1.223e-06
LNC_000323	XM_010680971.2	104894679	0.963736	4.64702e-07
LNC_000323	XM_010694680.2	104906003	0.958028	9.55956e-07
LNC_000323	XM_010681273.2	104894909	0.951239	1.99982e-06
LNC_000323	XM_010690388.2	104902574	0.98928	1.09528e-09
LNC_000323	XM_010668559.1	104883978	0.952293	1.79609e-06
LNC_000323	XM_010686775.2	104899559	0.988434	1.59897e-09
LNC_000323	XM_019251338.1	104902462	0.979253	2.92355e-08
LNC_000323	XM_010673746.2	104888710	0.956192	1.18044e-06
LNC_000323	XR_002038850.1	104883614	0.98368	8.87256e-09
LNC_000323	XM_019248199.1	104887613	0.968231	2.41609e-07
LNC_000323	XM_010687294.1	104899987	0.986217	3.82735e-09
LNC_000323	XM_010676439.2	104890832	0.965836	3.46103e-07
LNC_000323	XM_010673966.2	104888858	0.967523	2.6945e-07
LNC_000323	XM_010693110.2	104904744	0.954532	1.41768e-06
LNC_000323	XM_010692763.2	104904500	0.970374	1.71009e-07
LNC_000323	XM_010668090.2	104883549	0.971259	1.4717e-07
LNC_000323	XM_010681850.2	104895369	0.957748	9.87742e-07
LNC_000323	XM_010667689.1	104883209	0.971171	1.4943e-07
LNC_000323	XM_010694043.2	104905485	0.95402	1.49801e-06
LNC_000323	XM_010691003.1	104903034	0.980972	1.90273e-08
LNC_000323	XM_010675141.1	104889820	0.991848	2.79618e-10
LNC_000323	XM_010684954.2	104897974	0.969893	1.85217e-07
LNC_000323	XM_010679659.1	104893544	0.991613	3.22314e-10
LNC_000323	XM_019248667.1	104889324	0.958943	8.57472e-07
LNC_000323	XM_010696362.2	104907430	0.968379	2.36101e-07
LNC_000323	XM_010673355.2	104888396	0.97297	1.0859e-07
LNC_000323	XM_010698107.2	104908938	0.970909	1.56267e-07
LNC_000323	XM_010684074.2	104897234	0.954755	1.38372e-06
LNC_000323	XM_010669275.2	104884592	0.95703	1.07326e-06
LNC_000323	XM_010678123.2	104892253	0.981406	1.69686e-08
LNC_000323	XM_010682010.2	104895487	0.97224	1.23922e-07
LNC_000323	XM_010685871.2	104898769	0.982947	1.10369e-08
LNC_000323	XM_010682861.2	104896152	0.981644	1.59171e-08
LNC_000323	XM_010681706.1	104895248	0.963725	4.65429e-07
LNC_000323	XM_010682631.2	104895972	0.972119	1.26621e-07
LNC_000323	XM_010680148.2	104893997	0.989782	8.62233e-10
LNC_000323	XM_010680876.2	104894602	0.958954	8.56403e-07
LNC_000323	XM_010688322.2	104900801	0.986546	3.39401e-09
LNC_000323	XM_010684367.2	104897483	0.969685	1.9162e-07
LNC_000323	XM_010688324.2	104900802	0.966688	3.05488e-07
LNC_000323	XM_010695540.2	104906744	0.982148	1.38589e-08
LNC_000323	XM_010689560.1	104901933	0.989564	9.58191e-10
LNC_000323	XM_019247180.1	104909084	0.971141	1.50184e-07
LNC_000323	XM_010683093.2	104896348	0.985812	4.42063e-09
LNC_000323	XM_010679965.1	104893827	0.966385	3.19446e-07
LNC_000323	XM_010674847.2	104889589	0.955239	1.3124e-06
LNC_000323	XM_010673548.2	104888531	0.971245	1.47541e-07
LNC_000323	XM_010672924.1	104888089	0.969537	1.96301e-07
LNC_000323	XM_010694431.2	104905792	0.958589	8.9462e-07
LNC_000323	XM_010693190.2	104904802	0.956232	1.17512e-06
LNC_000323	XM_010697728.2	104908604	0.976822	5.06711e-08
LNC_000323	XM_010677182.2	104891485	0.987523	2.3324e-09
LNC_000323	XM_010669859.2	104885150	0.984409	7.06739e-09
LNC_000323	XM_010691446.2	104903420	0.961922	5.91366e-07
LNC_000323	XM_010685946.2	104898836	0.964655	4.09376e-07
LNC_000323	XM_010671086.2	104886619	0.974296	8.46381e-08
LNC_000323	XM_010692833.2	104904555	0.970712	1.61573e-07
LNC_000323	XM_010682088.2	104895545	0.969186	2.07746e-07
LNC_000323	XM_010680780.1	104894523	0.95435	1.4458e-06
LNC_000323	XM_010679037.2	104893005	0.972553	1.17153e-07
LNC_000323	XM_010671241.2	104886753	0.960979	6.67282e-07
LNC_000323	XM_010667305.2	104882888	0.953808	1.53236e-06
LNC_000323	XM_010680568.2	104894352	0.965633	3.564e-07
LNC_000323	XM_010670265.2	104885597	0.977392	4.47801e-08
LNC_000323	XM_010668420.2	104883856	0.972708	1.13904e-07
LNC_000323	XM_010682617.1	104895962	0.965058	3.86842e-07
LNC_000323	XM_010669096.1	104884448	0.967972	2.51506e-07
LNC_000323	XM_010677407.2	104891679	0.991335	3.79156e-10
LNC_000323	XM_010681683.2	104895231	0.9849	6.02863e-09
LNC_000323	XM_010673786.2	104888737	0.996911	2.20493e-12
LNC_000323	XM_019252673.1	109136514	0.991527	3.39092e-10
LNC_000323	XM_010687584.2	104900210	0.956702	1.11432e-06
LNC_000323	XM_010676140.1	104890596	0.961808	6.00172e-07
LNC_000323	XM_010693636.2	104905185	0.988169	1.78942e-09
LNC_000323	XM_010696802.2	104907806	0.987154	2.69656e-09
LNC_000323	XM_010667973.2	104883445	0.985948	4.21516e-09
LNC_000323	XM_010674934.2	104889662	0.972953	1.08939e-07
LNC_000323	XM_010671167.2	104886693	0.971655	1.37405e-07
LNC_000323	XM_010684715.1	104897766	0.952097	1.83267e-06
LNC_000323	XM_010694277.2	104905659	0.986552	3.38691e-09
LNC_000323	XM_010677000.2	104891321	0.991839	2.81212e-10
LNC_000323	XM_010671902.2	104887286	0.978541	3.45731e-08
LNC_000323	XM_010684859.2	104897893	0.967505	2.70182e-07
LNC_000323	XM_010669956.2	104885257	0.950799	2.09004e-06
LNC_000323	XM_010695819.2	104906974	0.961228	6.46468e-07
LNC_000323	XM_010683751.2	104896958	0.971964	1.30156e-07
LNC_000323	XM_010684771.2	104897824	0.976135	5.85737e-08
LNC_000323	XM_010689154.1	104901565	0.960456	7.1256e-07
LNC_000323	XM_019248894.1	104890296	0.981975	1.45392e-08
LNC_000323	XM_010675453.2	104890084	0.991455	3.53696e-10
LNC_000323	XM_010672629.1	104887865	0.96732	2.77883e-07
LNC_000323	XM_010670951.2	104886505	0.967388	2.75029e-07
LNC_000323	XM_019248304.1	104888191	0.97415	8.70388e-08
LNC_000323	XM_010690325.2	104902527	0.960076	7.46988e-07
LNC_000323	XM_010682134.2	104895578	0.983536	9.2664e-09
LNC_000323	XM_010677470.2	104891728	0.982793	1.15408e-08
LNC_000323	XM_010676764.1	104891116	0.976844	5.04353e-08
LNC_000323	XM_010697193.2	104908113	0.954352	1.44561e-06
LNC_000323	XM_010689801.1	104902119	0.952168	1.81932e-06
LNC_000323	XM_010683426.2	104896654	0.974807	7.66135e-08
LNC_000323	XM_010691727.2	104903657	0.95793	9.66926e-07
LNC_000323	XM_010672987.2	104888120	0.988482	1.56567e-09
LNC_000323	XM_010677120.2	104891425	0.978735	3.30463e-08
LNC_000323	XM_010683078.1	104896336	0.983604	9.07986e-09
LNC_000323	XM_010684763.2	104897816	0.958925	8.59365e-07
LNC_000323	XM_010678648.2	104892659	0.988693	1.42812e-09
LNC_000323	XM_010674196.2	104889056	0.9718	1.33963e-07
LNC_000323	XM_010668999.2	104884360	0.982975	1.09465e-08
LNC_000323	XM_010677730.1	104891942	0.981172	1.80555e-08
LNC_000323	XM_010667631.2	104883161	0.970147	1.77603e-07
LNC_000323	XM_010672683.2	104887907	0.984123	7.7368e-09
LNC_000323	XM_010677478.1	104891733	0.970113	1.7861e-07
LNC_000323	XM_010693494.1	104905049	0.969318	2.034e-07
LNC_000323	XM_010693314.2	104904895	0.964991	3.90502e-07
LNC_000323	XM_010690274.1	104902488	0.962084	5.7909e-07
LNC_000323	XM_010685395.2	104898337	0.988268	1.71651e-09
LNC_000323	XM_010672728.2	104887940	0.964268	4.32e-07
LNC_000323	XM_010675857.2	104890389	0.958977	8.54021e-07
LNC_000323	XM_010677677.2	104891891	0.956823	1.09903e-06
LNC_000323	XM_010693966.2	104905420	0.966221	3.27265e-07
LNC_000323	XM_010691672.2	104903605	0.976917	4.96503e-08
LNC_000323	XM_010687643.2	104900260	0.957847	9.76421e-07
LNC_000323	XM_010678212.2	104892316	0.980282	2.27093e-08
LNC_000323	XM_019251184.1	109135697	0.967801	2.58218e-07
LNC_000323	XM_019252224.1	104905689	0.95668	1.11706e-06
LNC_000323	XM_010672717.2	104887929	0.984439	7.00096e-09
LNC_000323	XM_010672067.2	104887441	0.965712	3.52333e-07
LNC_000323	XM_010688498.2	104900961	0.979151	2.9958e-08
LNC_000323	XM_010696953.2	104907923	0.951077	2.03272e-06
LNC_000323	XM_010676040.2	104890524	0.995134	2.1305e-11
LNC_000323	XM_010672412.2	104887704	0.96053	7.05988e-07
LNC_000323	XM_010697862.2	104908713	0.989704	8.95586e-10
LNC_000323	XM_010685251.2	104898208	0.985382	5.12982e-09
LNC_000323	XM_010675417.2	104890059	0.952831	1.6985e-06
LNC_000323	XM_010668263.1	104883708	0.955792	1.23451e-06
LNC_000323	XM_010692419.2	104904222	0.951466	1.95451e-06
LNC_000323	XM_010672537.1	104887791	0.965412	3.67867e-07
LNC_000323	XM_010673082.2	104888189	0.962054	5.81287e-07
LNC_000323	XM_010684767.2	104897819	0.951349	1.97769e-06
LNC_000323	XM_010688086.2	104900614	0.982141	1.3886e-08
LNC_000323	XM_010690699.2	104902797	0.983094	1.05718e-08
LNC_000323	XM_010669447.2	104884759	0.956932	1.08545e-06
LNC_000323	XM_010680772.2	104894519	0.988525	1.53684e-09
LNC_000323	XM_010691563.2	104903507	0.95955	7.96791e-07
LNC_000323	XM_010669908.2	104885205	0.978584	3.42306e-08
LNC_000323	XM_010682517.2	104895877	0.985657	4.66675e-09
LNC_000323	XM_010690417.1	104902593	0.958428	9.11842e-07
LNC_000323	XM_010676673.2	104891031	0.953896	1.51797e-06
LNC_000323	XM_010681391.2	104894996	0.98772	2.15453e-09
LNC_000323	XM_010693072.2	104904713	0.966592	3.09879e-07
LNC_000323	XM_010689775.2	104902096	0.991112	4.30373e-10
LNC_000323	XM_010693147.2	104904773	0.978833	3.22957e-08
LNC_000323	XM_010694354.2	104905742	0.982158	1.38183e-08
LNC_000323	XM_019252290.1	104906046	0.983682	8.86489e-09
LNC_000323	XM_010677732.1	104891944	0.979294	2.89495e-08
LNC_000323	XM_019251504.1	104904846	0.995739	1.09868e-11
LNC_000323	XM_010685211.2	104898172	0.956824	1.09888e-06
LNC_000323	XM_010693646.2	104905193	0.986347	3.65108e-09
LNC_000323	XM_019248298.1	109133544	0.982934	1.10788e-08
LNC_000323	XM_010682234.2	104895667	0.992583	1.74538e-10
LNC_000323	XM_010679017.2	104892990	0.991482	3.48133e-10
LNC_000323	XM_010690403.2	104902580	0.965359	3.7067e-07
LNC_000323	XM_010671487.2	104886932	0.981318	1.73681e-08
LNC_000323	XM_010674391.2	104889220	0.966044	3.35789e-07
LNC_000323	XM_010693251.2	104904853	0.984209	7.53073e-09
LNC_000323	XM_010695604.2	104906791	0.952036	1.84405e-06
LNC_000323	XM_010676718.2	104891069	0.960775	6.84676e-07
LNC_000323	XM_010691683.2	104903616	0.983778	8.60864e-09
LNC_000323	XM_010688500.2	104900963	0.972316	1.22258e-07
LNC_000323	XM_010690092.2	104902346	0.983148	1.04061e-08
LNC_000323	XM_010667897.2	104883380	0.964506	4.1798e-07
LNC_000323	XM_010681477.2	104895069	0.967444	2.72691e-07
LNC_000323	XM_010689263.2	104901669	0.962604	5.40881e-07
LNC_000323	XM_010680464.2	104894276	0.976171	5.81394e-08
LNC_000323	XM_010697094.1	104908044	0.955232	1.31336e-06
LNC_000323	XM_010670896.1	104886446	0.953759	1.54041e-06
LNC_000323	XM_010680413.1	104894225	0.983589	9.11947e-09
LNC_000323	XM_010689625.2	104901985	0.954292	1.45489e-06
LNC_000323	XM_010676862.2	104891202	0.959166	8.34775e-07
LNC_000323	XM_010672203.2	104887551	0.976986	4.89178e-08
LNC_000323	XM_010691545.2	104903505	0.9816	1.61054e-08
LNC_000323	XM_019249232.1	104892321	0.961336	6.37672e-07
LNC_000323	XM_010693255.2	104904856	0.956165	1.18406e-06
LNC_000323	XM_010689607.2	104901970	0.967132	2.85896e-07
LNC_000323	XM_010686910.2	104899679	0.965295	3.74062e-07
LNC_000323	XM_010687003.2	104899746	0.973782	9.33614e-08
LNC_000323	XM_010687741.2	104900337	0.951596	1.92887e-06
LNC_000323	XM_010674986.2	104889700	0.955287	1.30554e-06
LNC_000323	XM_010668531.2	104883950	0.964377	4.25561e-07
LNC_000323	XM_010692491.2	104904284	0.960252	7.3086e-07
LNC_000323	XM_010684100.2	104897259	0.959233	8.28073e-07
LNC_000323	XM_010672452.2	104887729	0.968302	2.38956e-07
LNC_000323	XM_010676665.1	104891029	0.964459	4.20715e-07
LNC_000323	XM_010688277.2	104900772	0.964373	4.25794e-07
LNC_000323	XM_010681147.2	104894816	0.966854	2.9801e-07
LNC_000323	XM_010674997.2	104889709	0.950801	2.08972e-06
LNC_000323	XM_010672035.2	104887416	0.988688	1.43141e-09
LNC_000323	XM_010674641.2	104889422	0.972139	1.26172e-07
LNC_000323	XM_010695180.2	104906435	0.955118	1.33e-06
LNC_000323	XM_010678992.2	104892966	0.985904	4.28117e-09
LNC_000323	XM_010668140.2	104883599	0.950804	2.08897e-06
LNC_000323	XM_010672762.2	104887971	0.97279	1.1223e-07
LNC_000323	XM_010672949.2	104888095	0.962437	5.52908e-07
LNC_000323	XM_010674599.2	104889392	0.98756	2.29801e-09
LNC_000323	XM_010695186.2	104906440	0.98724	2.60744e-09
LNC_000323	XM_010695160.1	104906420	0.978649	3.37129e-08
LNC_000323	XM_010694362.1	104905746	0.981572	1.62287e-08
LNC_000323	XM_010668138.2	104883597	0.960091	7.45623e-07
LNC_000323	XM_010682599.2	104895952	0.996269	5.6619e-12
LNC_000323	XM_010677399.2	104891675	0.954361	1.44409e-06
LNC_000323	XM_010693117.2	104904750	0.967614	2.65739e-07
LNC_000323	XM_010678833.2	104892824	0.972069	1.27754e-07
LNC_000323	XM_010674143.2	104889015	0.972229	1.24165e-07
LNC_000323	XM_010697794.2	104908660	0.964523	4.17019e-07
LNC_000323	XM_010687100.2	104899820	0.951694	1.90973e-06
LNC_000323	XM_010697803.2	104908667	0.976782	5.11104e-08
LNC_000323	XM_010691980.2	104903855	0.980824	1.97766e-08
LNC_000323	XM_019252807.1	104908289	0.966057	3.35152e-07
LNC_000323	XM_010691506.2	104903468	0.959951	7.58544e-07
LNC_000323	XM_010685647.2	104898553	0.976992	4.88544e-08
LNC_000323	XM_010687150.2	104899866	0.966234	3.26646e-07
LNC_000323	XM_019251924.1	104903810	0.952776	1.70837e-06
LNC_000323	XM_010697844.2	104908672	0.969693	1.9137e-07
LNC_000323	XM_010678545.2	104892580	0.989977	7.8334e-10
LNC_000323	XM_010672872.2	104888046	0.964299	4.30162e-07
LNC_000323	XM_010680769.2	104894517	0.973819	9.27167e-08
LNC_000323	XM_010679173.1	104893096	0.954748	1.38491e-06
LNC_000323	XM_010674564.2	104889366	0.974905	7.51568e-08
LNC_000323	XM_019247258.1	109133663	0.978374	3.59246e-08
LNC_000323	XM_010691173.2	104903176	0.993084	1.23142e-10
LNC_000323	XM_010690507.1	104902652	0.975572	6.57519e-08
LNC_000323	XM_010677951.2	104892116	0.976466	5.46489e-08
LNC_000323	XM_010674386.2	104889215	0.989335	1.06737e-09
LNC_000323	XM_010691482.2	104903447	0.979683	2.63499e-08
LNC_000323	XM_010677829.2	104892018	0.974774	7.71131e-08
LNC_000323	XM_010690856.2	104902915	0.955741	1.24157e-06
LNC_000323	XM_010694020.2	104905437	0.969754	1.89469e-07
LNC_000323	XM_019247900.1	109134325	0.955198	1.31837e-06
LNC_000323	XM_010692563.1	104904342	0.955936	1.21479e-06
LNC_000323	XM_010694493.1	104905853	0.970866	1.57428e-07
LNC_000323	XM_010682011.2	104895488	0.969868	1.85981e-07
LNC_000323	XM_010688193.2	104900700	0.969338	2.02745e-07
LNC_000323	XM_019248798.1	109133538	0.961727	6.06465e-07
LNC_000323	XM_010667871.2	104883362	0.976508	5.41731e-08
LNC_000323	XM_010673398.2	104888427	0.950569	2.1385e-06
LNC_000323	XM_010677138.2	104891442	0.961647	6.12717e-07
LNC_000323	XM_010685650.2	104898556	0.957441	1.02364e-06
LNC_000323	XM_010677637.2	104891863	0.972715	1.13766e-07
LNC_000323	XM_010696200.2	104907262	0.954594	1.40826e-06
LNC_000323	XM_010684955.2	104897975	0.97084	1.58123e-07
LNC_000323	XM_010676107.2	104890567	0.971998	1.29359e-07
LNC_000323	XM_019247924.1	109134354	0.961448	6.28611e-07
LNC_000323	XM_010690393.2	104902576	0.964145	4.39429e-07
LNC_000323	XM_010693026.1	104904679	0.958624	8.9085e-07
LNC_000323	XM_010685099.1	104898090	0.950491	2.15529e-06
LNC_000323	XM_010678543.2	104892576	0.969936	1.83907e-07
LNC_000323	XM_010698263.2	104909077	0.954871	1.36643e-06
LNC_000323	XR_791978.2	104907053	0.954972	1.35148e-06
LNC_000323	XM_010688181.1	104900690	0.986248	3.78567e-09
LNC_000323	XM_019248302.1	104888112	0.979622	2.67484e-08
LNC_000323	XM_010696793.2	104907801	0.981835	1.51107e-08
LNC_000323	XM_010697617.2	104908500	0.952309	1.79306e-06
LNC_000323	XM_010670669.2	104886129	0.9947	3.26552e-11
LNC_000323	XM_019248019.1	104887528	0.966401	3.1873e-07
LNC_000323	XM_010677841.1	104892027	0.981251	1.76821e-08
LNC_000323	XM_010676418.2	104890789	0.978895	3.18275e-08
LNC_000323	XM_010683036.2	104896305	0.969583	1.94841e-07
LNC_000323	XM_010693420.1	104904979	0.955219	1.31537e-06
LNC_000323	XM_010688092.2	104900619	0.988536	1.52963e-09
LNC_000323	XM_010695662.2	104906835	0.955219	1.31537e-06
LNC_000323	XM_010684138.2	104897285	0.955631	1.25682e-06
LNC_000323	XM_010695027.2	104906291	0.978958	3.1361e-08
LNC_000323	XM_010695128.2	104906386	0.95689	1.0906e-06
LNC_000323	XM_010673015.2	104888141	0.950313	2.19364e-06
LNC_000323	XM_010698112.1	104908944	0.976989	4.88838e-08
LNC_000323	XM_019251035.1	104900220	0.953239	1.62757e-06
LNC_000323	XM_010677311.2	104891604	0.976556	5.36196e-08
LNC_000323	XM_010669117.2	104884468	0.950808	2.08822e-06
LNC_000323	XM_019251828.1	104902993	0.968059	2.48151e-07
LNC_000323	XM_010683325.2	104896564	0.967555	2.68139e-07
LNC_000323	XM_010698110.1	104908940	0.980005	2.43375e-08
LNC_000323	XM_010669494.2	104884798	0.97201	1.29101e-07
LNC_000323	XM_010692545.2	104904326	0.976417	5.52202e-08
LNC_000323	XM_019251015.1	104900109	0.958018	9.57008e-07
LNC_000323	XM_010684692.1	104897747	0.989608	9.37867e-10
LNC_000323	XM_010692776.2	104904510	0.976016	6.00396e-08
LNC_000323	XM_010686721.2	104899519	0.977481	4.39155e-08
LNC_000323	XM_010695130.2	104906388	0.981857	1.50172e-08
LNC_000323	XM_010671085.2	104886618	0.963963	4.50566e-07
LNC_000323	XM_010681333.2	104894953	0.955692	1.24832e-06
LNC_000323	XM_010696006.2	104907120	0.956744	1.109e-06
LNC_000323	XM_010684191.2	104897332	0.96561	3.57581e-07
LNC_000323	XM_010689499.1	104901874	0.964148	4.3922e-07
LNC_000323	XM_010676076.2	104890546	0.958947	8.57097e-07
LNC_000323	XM_010682361.2	104895771	0.990742	5.27278e-10
LNC_000323	XM_010682620.2	104895972	0.985976	4.17249e-09
LNC_000323	XM_010673658.2	104888633	0.969855	1.86365e-07
LNC_000323	XM_010670226.1	104885550	0.973566	9.72445e-08
LNC_000323	XM_019248616.1	104888811	0.993999	6.0659e-11
LNC_000323	XM_010667761.1	104883274	0.978961	3.13371e-08
LNC_000323	XM_010692975.2	104904653	0.968385	2.35894e-07
LNC_000323	XM_010679034.2	104893003	0.951658	1.91677e-06
LNC_000323	XM_010673459.2	104888469	0.954088	1.4872e-06
LNC_000323	XM_010694681.2	104906004	0.964499	4.18388e-07
LNC_000323	XM_010675698.1	104890278	0.966908	2.95641e-07
LNC_000323	XM_010668978.1	104884341	0.976619	5.29144e-08
LNC_000323	XM_010667334.2	104882917	0.951874	1.87503e-06
LNC_000323	XR_791706.2	104905187	0.956572	1.13088e-06
LNC_000323	XR_791738.2	104905450	0.978674	3.3516e-08
LNC_000323	XM_010694952.2	104906223	0.958199	9.36893e-07
LNC_000323	XM_010681034.2	104894730	0.961087	6.58166e-07
LNC_000323	XM_010671585.2	104887008	0.975773	6.31181e-08
LNC_000323	XM_010695846.2	104907000	0.969585	1.94779e-07
LNC_000323	XM_010669595.2	104884890	0.957039	1.07217e-06
LNC_000323	XM_010677548.1	104891796	0.952713	1.71953e-06
LNC_000323	XM_010694615.2	104905953	0.976755	5.14044e-08
LNC_000323	XM_010685388.2	104898331	0.977288	4.58204e-08
LNC_000323	XM_010688060.2	104900597	0.980928	1.92493e-08
LNC_000323	XM_010669272.2	104884590	0.956396	1.1536e-06
LNC_000323	XM_010669759.2	104885052	0.982635	1.20777e-08
LNC_000323	XM_010677741.1	104891953	0.970926	1.55823e-07
LNC_000323	XM_010684515.2	104897597	0.956068	1.19692e-06
LNC_000323	XM_019249386.1	109134979	0.975021	7.34432e-08
LNC_000323	XM_010682772.2	104896078	0.971951	1.30441e-07
LNC_000323	XM_019252674.1	109136517	0.969109	2.10343e-07
LNC_000323	XM_010680143.2	104893993	0.970735	1.60937e-07
LNC_000323	XM_010697151.2	104908082	0.954961	1.35307e-06
LNC_000323	XM_010690858.2	104902918	0.973482	9.87704e-08
LNC_000323	XM_010694522.1	104905879	0.95111	2.02592e-06
LNC_000323	XM_010692535.2	104904316	0.974628	7.93594e-08
LNC_000323	XM_010671164.1	104886690	0.970863	1.57501e-07
LNC_000323	XM_010676222.2	104890653	0.983255	1.00802e-08
LNC_000323	XM_019249110.1	104891418	0.98209	1.40821e-08
LNC_000323	XM_010690584.2	104902704	0.97934	2.86315e-08
LNC_000915	XM_010689175.1	104901583	0.975076	7.26426e-08
LNC_000915	XM_010677944.1	104892112	0.981315	1.73845e-08
LNC_000915	XM_010691042.1	104903066	0.9682	2.42774e-07
LNC_000915	XM_019252087.1	104905587	0.990315	6.60322e-10
LNC_000915	XM_019251450.1	104902189	0.971038	1.52858e-07
LNC_000915	XM_010688367.1	104900837	0.99083	5.02939e-10
LNC_000915	XM_010680307.2	104894131	0.961872	5.9519e-07
LNC_000915	XM_010682996.2	104896277	0.976243	5.72744e-08
LNC_000915	XM_010687504.1	104900148	0.978218	3.72305e-08
LNC_000915	XM_010671676.2	104887088	0.969427	1.99829e-07
LNC_000915	XM_019249685.1	104894383	0.955578	1.26416e-06
LNC_000915	XM_010681796.1	104895326	0.953174	1.63866e-06
LNC_000915	XM_010681354.1	104894965	0.954848	1.36981e-06
LNC_000915	XM_019249458.1	104892452	0.976486	5.44249e-08
LNC_000915	XM_010679218.2	104893137	0.993907	6.54698e-11
LNC_000915	XM_010675333.2	104889981	0.950035	2.25468e-06
LNC_000915	XM_010669768.1	104885060	0.96597	3.39429e-07
LNC_000915	XM_010684319.2	104897444	0.972893	1.10145e-07
LNC_000915	XM_010691523.2	104903485	0.995356	1.68759e-11
LNC_000915	XM_010676230.2	104890658	0.973972	9.00639e-08
LNC_000915	XM_010677851.2	104892039	0.974191	8.63602e-08
LNC_000915	XM_010673341.1	104888387	0.954881	1.36494e-06
LNC_000915	XM_010697417.1	104908324	0.989583	9.4948e-10
LNC_000915	XM_010669611.1	104884909	0.958013	9.57623e-07
LNC_000915	XM_010686010.2	104898878	0.957174	1.05571e-06
LNC_000915	XM_010683030.2	104896301	0.993235	1.10342e-10
LNC_000915	XM_010667754.1	104883266	0.987099	2.7539e-09
LNC_000915	XM_019248382.1	104889124	0.986252	3.77977e-09
LNC_000915	XM_010697516.2	104908396	0.956933	1.08533e-06
LNC_000915	XM_010682226.2	104895658	0.990114	7.31381e-10
LNC_000915	XM_010692338.1	104904147	0.979742	2.59735e-08
LNC_000915	XM_010670151.2	104885461	0.976215	5.76037e-08
LNC_000915	XM_010695200.2	104906451	0.973139	1.05281e-07
LNC_000915	XM_019251011.1	104900082	0.954488	1.42448e-06
LNC_000915	XM_010678037.2	104892190	0.968986	2.14531e-07
LNC_000915	XM_010674500.1	104889300	0.987412	2.43723e-09
LNC_000915	XM_010672908.1	104888076	0.977288	4.58143e-08
LNC_000915	XM_019248190.1	104887465	0.973655	9.5631e-08
LNC_000915	XM_010678672.2	104892681	0.957447	1.02297e-06
LNC_000915	XM_010679303.2	104893204	0.968452	2.33433e-07
LNC_000915	XM_019251113.1	104900658	0.960588	7.00861e-07
LNC_000915	XM_010682150.2	104895595	0.964939	3.93379e-07
LNC_000915	XM_010684306.2	104897431	0.977216	4.65424e-08
LNC_000915	XM_010682186.2	104895625	0.979886	2.50657e-08
LNC_000915	XM_010680957.2	104894664	0.957173	1.0558e-06
LNC_000918	XM_010675602.2	104890208	0.979017	3.09277e-08
LNC_000918	XM_010689248.2	104901655	0.9514	1.96757e-06
LNC_000918	XM_010667925.2	104883402	0.967022	2.90649e-07
LNC_000918	XM_010672544.2	104887794	0.958771	8.75396e-07
LNC_000918	XM_010671478.2	104886924	0.972457	1.19188e-07
LNC_000918	XM_010688202.1	104900709	0.975825	6.24455e-08
LNC_000918	XM_010683922.2	104897100	0.954326	1.44962e-06
LNC_000918	XM_019249215.1	109134850	0.953699	1.55016e-06
LNC_000918	XM_010670888.2	104886434	0.971263	1.47076e-07
LNC_000918	XM_010687887.1	104900472	0.978652	3.36914e-08
LNC_000918	XM_019247650.1	104884667	0.979191	2.96779e-08
LNC_000918	XM_010695773.1	104906937	0.974148	8.70861e-08
LNC_000918	XM_010669414.2	104884727	0.952276	1.79926e-06
LNC_000918	XM_010685088.1	104898080	0.963815	4.59756e-07
LNC_000918	XM_010671476.2	104886921	0.951059	2.03632e-06
LNC_000918	XM_010695145.2	104906405	0.966972	2.92816e-07
LNC_000918	XM_010668326.2	104883768	0.975401	6.80675e-08
LNC_000918	XM_019251921.1	104904136	0.972918	1.09634e-07
LNC_000918	XM_010696001.2	104907117	0.991584	3.27817e-10
LNC_000918	XM_010688876.2	104901314	0.955177	1.3214e-06
LNC_000918	XM_010671183.2	104886704	0.958884	8.63604e-07
LNC_000918	XM_010689485.1	104901858	0.986216	3.82897e-09
LNC_000918	XM_010672088.2	104887457	0.96081	6.81639e-07
LNC_000918	XM_010682728.2	104896044	0.980861	1.95855e-08
LNC_000918	XM_010695831.2	104906983	0.951098	2.02839e-06
LNC_000918	XM_010678124.2	104892254	0.96913	2.09648e-07
LNC_000918	XM_010690906.2	104902956	0.972599	1.16181e-07
LNC_000918	XM_010672277.2	104887607	0.982013	1.43889e-08
LNC_000918	XM_010689840.2	104902148	0.960685	6.92388e-07
LNC_000918	XM_010671037.2	104886579	0.95498	1.35017e-06
LNC_000918	XM_010667767.2	104883279	0.969392	2.0098e-07
LNC_000918	XM_010681124.2	104894797	0.965826	3.46616e-07
LNC_000918	XM_010678193.2	104892304	0.986482	3.47566e-09
LNC_000918	XM_010673036.2	104888152	0.961536	6.21574e-07
LNC_000918	XM_010683684.2	104896895	0.951361	1.97539e-06
LNC_000918	XM_010677942.1	104892109	0.959079	8.43617e-07
LNC_000918	XM_010685513.1	104898427	0.972956	1.08884e-07
LNC_000918	XM_010686325.2	104899186	0.955243	1.31182e-06
LNC_000918	XM_010693906.2	104905378	0.964876	3.96886e-07
LNC_000918	XM_010679641.2	104893522	0.965143	3.82203e-07
LNC_000918	XM_010682219.2	104895653	0.954257	1.4604e-06
LNC_000918	XM_010695674.2	104906846	0.954417	1.43541e-06
LNC_000918	XM_010673922.2	104888823	0.957953	9.64335e-07
LNC_000918	XM_010671372.2	104886842	0.950302	2.19605e-06
LNC_000918	XM_010681971.2	104895456	0.976777	5.11604e-08
LNC_000918	XM_010687355.2	104900032	0.977839	4.05578e-08
LNC_000918	XM_019249216.1	109134851	0.960756	6.86283e-07
LNC_000918	XM_019249217.1	109134852	0.978147	3.78415e-08
LNC_000918	XM_010686224.2	104899090	0.973032	1.0736e-07
LNC_000918	XM_010669307.2	104884621	0.963047	5.09977e-07
LNC_000918	XM_010679619.2	104893507	0.951754	1.89802e-06
LNC_000918	XM_010691963.2	104903837	0.953471	1.5881e-06
LNC_000918	XM_010678232.2	104892332	0.979586	2.69818e-08
LNC_000918	XM_010685084.2	104898076	0.961931	5.90657e-07
LNC_000918	XM_010697840.2	104908696	0.952328	1.78949e-06
LNC_000918	XM_010693509.1	104905065	0.972059	1.27969e-07
LNC_000918	XM_010671408.2	104886639	0.966108	3.327e-07
LNC_000918	XM_010696045.2	104907155	0.980263	2.28208e-08
LNC_000918	XM_010691247.2	104903239	0.96336	4.88984e-07
LNC_000918	XM_010676941.2	104891270	0.953233	1.6286e-06
LNC_000918	XM_010677719.1	104891931	0.959634	7.88661e-07
LNC_000918	XM_010690854.2	104902912	0.958955	8.56315e-07
LNC_000918	XM_010694534.2	104905882	0.961618	6.15076e-07
LNC_000918	XM_010673679.2	104888655	0.984867	6.09446e-09
LNC_000918	XM_010677946.1	104892114	0.967111	2.86771e-07
LNC_000918	XM_010678613.2	104892628	0.989128	1.17457e-09
LNC_000918	XM_010682694.2	104896021	0.962109	5.77148e-07
LNC_000918	XM_010667885.2	104883375	0.966952	2.93699e-07
LNC_000918	XM_010695874.2	104907026	0.957542	1.01176e-06
LNC_000918	XM_010682859.2	104896150	0.965509	3.628e-07
LNC_000918	XM_010691882.1	104903771	0.95427	1.45835e-06
LNC_000918	XM_010685553.2	104898465	0.972382	1.20805e-07
LNC_000918	XM_010677945.1	104892113	0.956761	1.10682e-06
LNC_000918	XM_010681249.2	104894892	0.959305	8.20839e-07
LNC_000918	XM_019249302.1	104893402	0.967319	2.77922e-07
LNC_000918	XM_010688462.2	104900930	0.982068	1.41692e-08
LNC_000918	XM_010673971.2	104888862	0.954704	1.39147e-06
LNC_000918	XM_010685775.2	104898669	0.974187	8.64293e-08
LNC_000918	XM_010677943.1	104892110	0.970965	1.54784e-07
LNC_000918	XM_010693218.1	104904825	0.989665	9.12652e-10
LNC_000918	XM_010669468.1	104884774	0.974098	8.79148e-08
LNC_000918	XM_019251353.1	109135785	0.952886	1.68886e-06
LNC_000918	XM_010687750.2	104900342	0.960208	7.3486e-07
LNC_000918	XM_010694557.2	104905903	0.980728	2.0269e-08
LNC_000918	XM_010671057.2	104886597	0.95968	7.84244e-07
LNC_000918	XM_019251903.1	104903709	0.964045	4.45508e-07
LNC_000918	XM_010679568.2	104893464	0.969579	1.94986e-07
LNC_000918	XM_010681250.2	104894892	0.957905	9.69866e-07
LNC_000918	XM_010667653.2	104883176	0.964989	3.90623e-07
LNC_000918	XM_010687415.1	104900076	0.976316	5.64033e-08
LNC_000918	XM_010667652.2	104883176	0.957249	1.04664e-06
LNC_000918	XM_010668258.1	104883702	0.970423	1.69619e-07
LNC_000918	XM_010676361.2	104890768	0.988178	1.78311e-09
LNC_000918	XM_010687467.2	104900120	0.955655	1.2535e-06
LNC_000918	XM_010697374.2	104908279	0.967716	2.6163e-07
LNC_000918	XM_010686924.2	104899686	0.98527	5.32797e-09
LNC_000918	XM_010689339.1	104901738	0.955397	1.28978e-06
LNC_000918	XM_019250941.1	109135618	0.978979	3.12038e-08
LNC_000918	XM_010692948.2	104904638	0.961865	5.95779e-07
LNC_000918	XM_010694174.2	104905585	0.956665	1.11895e-06
LNC_000918	XM_010698334.2	104909127	0.965494	3.63585e-07
LNC_000918	XM_010685237.2	104898197	0.961411	6.3155e-07
LNC_000918	XM_010686545.1	104899366	0.967834	2.56933e-07
LNC_000918	XM_010698341.1	104909133	0.964374	4.25696e-07
LNC_000918	XM_010673940.1	104888840	0.967077	2.88269e-07
LNC_000918	XM_010691840.2	104903730	0.957241	1.04755e-06
LNC_000918	XM_010673680.2	104888656	0.957358	1.03357e-06
LNC_000918	XM_010684344.2	104897461	0.97023	1.75185e-07
LNC_000918	XM_010696385.1	104907452	0.977583	4.29382e-08
LNC_000918	XM_010681145.1	104894814	0.964182	4.37165e-07
LNC_000918	XM_010676781.1	104891129	0.955565	1.26607e-06
LNC_000918	XM_010679560.2	104893454	0.957552	1.01058e-06
LNC_000918	XM_010689881.2	104902181	0.954155	1.4765e-06
LNC_000918	XM_010688218.2	104900722	0.970442	1.69073e-07
LNC_000918	XM_010687568.1	104900197	0.960201	7.35526e-07
LNC_000918	XM_010673893.2	104888806	0.951668	1.91473e-06
LNC_000918	XM_010667928.1	104883405	0.955497	1.27564e-06
LNC_000918	XM_010687534.1	104900173	0.955709	1.24593e-06
LNC_000918	XM_010687416.1	104900077	0.950126	2.23438e-06
LNC_000918	XM_010678930.2	104892906	0.976827	5.06228e-08
LNC_000918	XM_010671738.2	104887141	0.952545	1.74979e-06
LNC_000918	XM_010677958.1	104892126	0.950952	2.05835e-06
LNC_000918	XM_010687667.2	104900279	0.982055	1.42229e-08
LNC_000918	XM_010678125.2	104892254	0.978394	3.57623e-08
LNC_000918	XM_010674783.2	104889538	0.959867	7.66493e-07
LNC_000918	XM_010697796.1	104908662	0.9679	2.54349e-07
LNC_000918	XM_010678291.1	104892372	0.959708	7.81546e-07
LNC_000918	XM_010696142.2	104907245	0.951807	1.88784e-06
LNC_000918	XM_010673616.2	104888592	0.972196	1.249e-07
LNC_000918	XM_010672364.2	104887673	0.963522	4.78448e-07
LNC_000918	XM_010680405.2	104894219	0.954636	1.40178e-06
LNC_000918	XM_010680432.2	104894244	0.966191	3.28692e-07
LNC_000918	XM_010688348.2	104900822	0.95717	1.05616e-06
LNC_000918	XM_010670918.2	104886469	0.960794	6.83012e-07
LNC_000918	XM_019249852.1	104895325	0.961796	6.01085e-07
LNC_000918	XM_010685463.2	104898385	0.988056	1.87674e-09
LNC_000918	XM_010674830.2	104889572	0.955787	1.23512e-06
LNC_000918	XM_010673628.2	104888605	0.991546	3.35281e-10
LNC_000918	XM_010698340.1	104909132	0.955773	1.23711e-06
LNC_000918	XM_010692945.2	104904637	0.950847	2.08015e-06
LNC_000918	XM_010689909.2	104902210	0.957811	9.80516e-07
LNC_000918	XM_010696315.2	104907392	0.966549	3.11836e-07
LNC_000918	XM_010669844.2	104885139	0.976761	5.13433e-08
LNC_000918	XM_010686510.1	104899339	0.957189	1.05392e-06
LNC_000918	XM_010684395.2	104897510	0.965503	3.63114e-07
LNC_000918	XM_010675389.1	104890035	0.985185	5.48308e-09
LNC_000918	XM_010676130.2	104890588	0.960829	6.79969e-07
LNC_000958	XM_019247794.1	104886733	0.992666	1.65098e-10
LNC_000958	XM_010672807.2	104888002	0.991051	4.45291e-10
LNC_000958	XM_010682331.2	104895749	0.957886	9.71918e-07
LNC_000958	XM_019250238.1	104896014	0.952552	1.74856e-06
LNC_000958	XR_790354.2	104895704	0.971707	1.36165e-07
LNC_000958	XM_019252811.1	104908288	0.964484	4.19275e-07
LNC_000958	XM_010676667.2	104891029	0.970818	1.58715e-07
LNC_000958	XM_010687071.2	104899803	0.963696	4.6724e-07
LNC_000958	XM_010667580.1	104883127	0.952312	1.79254e-06
LNC_000958	XM_019250704.1	109135571	0.985311	5.25554e-09
LNC_000958	XM_010675782.2	104890340	0.9685	2.31668e-07
LNC_000958	XM_010692249.2	104904071	0.958659	8.87131e-07
LNC_000958	XM_010674060.1	104888946	0.996535	3.91113e-12
LNC_000958	XM_010684675.2	104897731	0.963474	4.81531e-07
LNC_000958	XM_010678795.1	104892791	0.985818	4.41213e-09
LNC_000958	XM_010694940.2	104906213	0.994691	3.29339e-11
LNC_000958	XM_010695683.1	104906855	0.961447	6.28703e-07
LNC_000958	XM_010676628.2	104890998	0.969137	2.09403e-07
LNC_000958	XM_010687332.2	104900016	0.952168	1.81931e-06
LNC_000958	XR_002040534.1	104900224	0.977998	3.9134e-08
LNC_000958	XM_010687432.2	104900092	0.966609	3.09077e-07
LNC_000958	XM_010687818.1	104900402	0.963801	4.60643e-07
LNC_000958	XM_010692724.2	104904469	0.955358	1.29529e-06
LNC_000958	XM_010685543.2	104898458	0.968319	2.38327e-07
LNC_000958	XM_019248431.1	104888016	0.975855	6.20607e-08
LNC_000958	XM_010688763.1	104901211	0.972235	1.24042e-07
LNC_000958	XM_010696681.2	104907709	0.991678	3.09943e-10
LNC_000958	XM_010687356.2	104900033	0.971336	1.45241e-07
LNC_000958	XM_010682949.1	104896232	0.957009	1.07586e-06
LNC_000958	XM_010685093.1	104898086	0.983672	8.89424e-09
LNC_000958	XM_010677623.2	104891851	0.967865	2.55712e-07
LNC_000958	XM_019247574.1	104884348	0.973418	9.99704e-08
LNC_000958	XM_019252668.1	104907728	0.973614	9.63638e-08
LNC_000958	XM_010669597.2	104884894	0.96943	1.99737e-07
LNC_000958	XM_010678619.2	104892637	0.969901	1.84969e-07
LNC_000958	XM_010674172.2	104889035	0.950334	2.18903e-06
LNC_000958	XM_010675993.2	104890485	0.969214	2.06816e-07
LNC_000958	XM_010669081.2	104884435	0.978518	3.47581e-08
LNC_000958	XR_789683.2	104890438	0.951951	1.86032e-06
LNC_000958	XM_010688868.2	104901312	0.989725	8.86376e-10
LNC_000958	XM_010688472.1	104900940	0.966482	3.14958e-07
LNC_000958	XM_010667525.2	104883076	0.97841	3.56299e-08
LNC_000958	XM_019252208.1	109136271	0.977479	4.39326e-08
LNC_000958	XM_010685208.2	104898170	0.982861	1.13186e-08
LNC_000958	XM_010680979.2	104894687	0.954622	1.4039e-06
LNC_000958	XM_010676665.1	104891029	0.953177	1.63805e-06
LNC_000958	XM_010677448.2	104891713	0.99692	2.17228e-12
LNC_000958	XR_002041431.1	104907985	0.994449	4.11102e-11
LNC_000958	XM_010676273.2	104890694	0.979629	2.66987e-08
LNC_000959	XM_010673257.1	104888322	0.982531	1.24425e-08
LNC_000959	XM_010680330.2	104894149	0.984675	6.48747e-09
LNC_000959	XM_010672359.2	104887667	0.951525	1.94269e-06
LNC_000959	XM_010696240.2	104907325	0.950264	2.20433e-06
LNC_000959	XM_010695359.2	104906587	0.957425	1.02556e-06
LNC_000959	XM_010685354.2	104898299	0.973059	1.06833e-07
LNC_000959	XM_010692249.2	104904071	0.951104	2.0271e-06
LNC_000959	XM_010669859.2	104885150	0.954046	1.49393e-06
LNC_000959	XM_010676628.2	104890998	0.992834	1.47023e-10
LNC_000959	XM_010692724.2	104904469	0.980094	2.38067e-08
LNC_000959	XM_010682275.1	104895705	0.95134	1.97961e-06
LNC_000959	XM_010669597.2	104884894	0.983704	8.80717e-09
LNC_000959	XM_010674262.2	104889115	0.955243	1.31182e-06
LNC_000959	XM_010687356.2	104900033	0.995258	1.87421e-11
LNC_000959	XM_010678095.2	104892229	0.9535	1.5832e-06
LNC_000959	XR_002041431.1	104907985	0.98378	8.60517e-09
LNC_000959	XM_010681222.2	104894873	0.950031	2.25552e-06
LNC_000959	XM_010678345.2	104892419	0.967039	2.89906e-07
LNC_000959	XM_010688868.2	104901312	0.96536	3.70585e-07
LNC_000959	XM_019247574.1	104884348	0.957993	9.59812e-07
LNC_000959	XM_010680370.2	104894193	0.971928	1.30984e-07
LNC_000959	XM_010689897.2	104902198	0.979336	2.86592e-08
LNC_000959	XM_010675993.2	104890485	0.958433	9.11303e-07
LNC_000959	XM_010688472.1	104900940	0.980159	2.34223e-08
LNC_000959	XM_010691980.2	104903855	0.959689	7.83357e-07
LNC_000959	XM_010688339.2	104900786	0.978059	3.86022e-08
LNC_000959	XM_019252208.1	109136271	0.958291	9.26799e-07
LNC_000959	XM_010682561.1	104895915	0.961755	6.04246e-07
LNC_000959	XM_019248811.1	109134740	0.968903	2.1738e-07
LNC_000959	XM_019248294.1	109133539	0.980658	2.06374e-08
LNC_000959	XM_010685355.2	104898300	0.952682	1.72515e-06
LNC_000959	XM_010668535.2	104883954	0.955477	1.27838e-06
LNC_000959	XM_010689801.1	104902119	0.984393	7.10514e-09
LNC_000959	XM_010690067.2	104902334	0.950273	2.20233e-06
LNC_000959	XM_019252170.1	104905431	0.950206	2.21689e-06
LNC_000959	XM_010694493.1	104905853	0.954752	1.38417e-06
LNC_000959	XM_019252668.1	104907728	0.967413	2.73979e-07
LNC_000959	XM_010677730.1	104891942	0.952238	1.80618e-06
LNC_000959	XM_010697920.2	104908770	0.96462	4.11411e-07
LNC_000959	XM_010672683.2	104887907	0.955919	1.21708e-06
LNC_000959	XM_019248049.1	104887639	0.953354	1.60789e-06
LNC_000959	XM_010690065.2	104902333	0.985513	4.90558e-09
LNC_000959	XM_010692427.2	104904230	0.974863	7.57757e-08
LNC_000959	XM_010681024.2	104894725	0.954113	1.48313e-06
LNC_000959	XM_010685244.2	104898202	0.966365	3.20388e-07
LNC_000959	XM_010676273.2	104890694	0.994171	5.24757e-11
LNC_000959	XM_010672807.2	104888002	0.979057	3.06325e-08
LNC_000959	XM_010693045.2	104904694	0.964263	4.32295e-07
LNC_000959	XM_010669705.2	104884969	0.951049	2.03851e-06
LNC_000959	XM_010676998.1	104891320	0.969176	2.08093e-07
LNC_000959	XM_019249386.1	109134979	0.96615	3.3065e-07
LNC_000959	XM_019251338.1	104902462	0.963966	4.50377e-07
LNC_000959	XM_010687753.1	104900344	0.960996	6.65791e-07
LNC_000959	XM_010676667.2	104891029	0.973055	1.06912e-07
LNC_000959	XM_010684138.2	104897285	0.967914	2.538e-07
LNC_000959	XM_010677172.1	104891476	0.976835	5.05316e-08
LNC_000959	XM_010698112.1	104908944	0.96116	6.52119e-07
LNC_000959	XM_010686446.2	104899283	0.957542	1.01172e-06
LNC_000959	XM_010688716.2	104901169	0.976144	5.84646e-08
LNC_000959	XM_010669908.2	104885205	0.959797	7.73039e-07
LNC_000959	XM_010687725.2	104900327	0.971972	1.29957e-07
LNC_000959	XM_010692721.2	104904467	0.978247	3.69852e-08
LNC_000959	XM_010688086.2	104900614	0.965701	3.52924e-07
LNC_000959	XM_010689193.1	104901603	0.972811	1.11797e-07
LNC_000959	XM_010685489.2	104898404	0.951171	2.01364e-06
LNC_000959	XM_010686721.2	104899519	0.961793	6.01349e-07
LNC_000959	XM_010692848.2	104904567	0.960968	6.68162e-07
LNC_000959	XM_010687818.1	104900402	0.980351	2.23188e-08
LNC_000959	XM_010690415.2	104902590	0.957943	9.65464e-07
LNC_000959	XM_010682620.2	104895972	0.954205	1.46861e-06
LNC_000959	XM_010673355.2	104888396	0.959182	8.33196e-07
LNC_000959	XM_010690418.2	104902594	0.960012	7.52861e-07
LNC_000959	XM_010674060.1	104888946	0.976626	5.28296e-08
LNC_000959	XM_010684675.2	104897731	0.981082	1.84863e-08
LNC_000959	XM_010676718.2	104891069	0.955556	1.2673e-06
LNC_000959	XM_010697109.2	104908056	0.958218	9.34795e-07
LNC_000959	XM_010690092.2	104902346	0.955388	1.291e-06
LNC_000959	XM_010680927.2	104894638	0.954284	1.45614e-06
LNC_000959	XM_010687223.2	104899932	0.970887	1.5685e-07
LNC_000959	XM_010669684.2	104884976	0.970943	1.5536e-07
LNC_000959	XM_010688763.1	104901211	0.989402	1.03437e-09
LNC_000959	XM_010695683.1	104906855	0.963564	4.75715e-07
LNC_000959	XM_010680876.2	104894602	0.95366	1.5566e-06
LNC_000959	XM_010698172.2	104908999	0.964414	4.23375e-07
LNC_000959	XM_010687395.2	104900063	0.957477	1.01937e-06
LNC_000959	XM_010691545.2	104903505	0.953686	1.55233e-06
LNC_000959	XM_010688060.2	104900597	0.971355	1.44771e-07
LNC_000959	XM_010673907.2	104888813	0.982118	1.39733e-08
LNC_000959	XM_010677741.1	104891953	0.967464	2.71887e-07
LNC_000959	XM_010669081.2	104884435	0.993717	7.63139e-11
LNC_000959	XM_010685208.2	104898170	0.980688	2.04835e-08
LNC_000959	XM_010667782.1	104883294	0.975932	6.109e-08
LNC_000959	XM_010682610.2	104895961	0.982607	1.21761e-08
LNC_000959	XM_010671164.1	104886690	0.959902	7.63192e-07
LNC_000959	XM_010676665.1	104891029	0.977151	4.72086e-08
LNC_000959	XM_010677448.2	104891713	0.979661	2.64929e-08
LNC_000960	XM_010673548.2	104888531	0.952753	1.71241e-06
LNC_000960	XM_010676523.2	104890906	0.987782	2.10114e-09
LNC_000960	XM_010680527.2	104894320	0.967081	2.8809e-07
LNC_000960	XM_010696240.2	104907325	0.976277	5.68683e-08
LNC_000960	XM_010698104.2	104908933	0.956351	1.15944e-06
LNC_000960	XM_010672035.2	104887416	0.961584	6.1776e-07
LNC_000960	XM_010668705.2	104884113	0.973321	1.01787e-07
LNC_000960	XM_010669908.2	104885205	0.954729	1.3877e-06
LNC_000960	XM_010678217.2	104892320	0.979739	2.5993e-08
LNC_000960	XM_019251165.1	104901010	0.977875	4.02371e-08
LNC_000960	XM_010669705.2	104884969	0.955428	1.28534e-06
LNC_000960	XM_010688501.2	104900963	0.985988	4.15528e-09
LNC_000960	XM_010680340.2	104894165	0.963189	5.00383e-07
LNC_000960	XM_010682275.1	104895705	0.965372	3.69978e-07
LNC_000960	XM_010670265.2	104885597	0.969382	2.01304e-07
LNC_000960	XM_010668420.2	104883856	0.963348	4.89782e-07
LNC_000960	XM_010682617.1	104895962	0.987017	2.84254e-09
LNC_000960	XM_010689193.1	104901603	0.962365	5.58167e-07
LNC_000960	XM_010669096.1	104884448	0.971986	1.29633e-07
LNC_000960	XM_010680207.2	104894041	0.957588	1.00631e-06
LNC_000960	XM_010678833.2	104892824	0.962841	5.24197e-07
LNC_000960	XM_010678106.2	104892236	0.953702	1.54979e-06
LNC_000960	XM_010681683.2	104895231	0.952481	1.76149e-06
LNC_000960	XM_010674143.2	104889015	0.98795	1.96078e-09
LNC_000960	XM_010677556.2	104891803	0.954514	1.42051e-06
LNC_000960	XM_010692308.2	104904118	0.967725	2.61255e-07
LNC_000960	XM_010667954.2	104883428	0.983791	8.57502e-09
LNC_000960	XM_010687398.2	104900065	0.954957	1.35365e-06
LNC_000960	XM_010696802.2	104907806	0.965465	3.65073e-07
LNC_000960	XM_010697862.2	104908713	0.950868	2.07564e-06
LNC_000960	XM_010688603.2	104901060	0.982767	1.16292e-08
LNC_000960	XM_010691482.2	104903447	0.982374	1.30094e-08
LNC_000960	XM_010691980.2	104903855	0.953703	1.54954e-06
LNC_000960	XM_010671167.2	104886693	0.988444	1.59218e-09
LNC_000960	XM_010693419.2	104904982	0.995666	1.19537e-11
LNC_000960	XM_010685248.2	104898205	0.972215	1.24469e-07
LNC_000960	XM_010679570.2	104893468	0.970843	1.58019e-07
LNC_000960	XM_010672566.2	104887814	0.986247	3.78662e-09
LNC_000960	XM_010698003.2	104908840	0.966739	3.03191e-07
LNC_000960	XM_010682011.2	104895488	0.987848	2.04482e-09
LNC_000960	XM_010684859.2	104897893	0.97402	8.92394e-08
LNC_000960	XM_010695262.2	104906497	0.98247	1.26602e-08
LNC_000960	XM_010684771.2	104897824	0.950869	2.07562e-06
LNC_000960	XM_010679975.2	104893839	0.97993	2.47969e-08
LNC_000960	XM_010697831.2	104908687	0.967798	2.58338e-07
LNC_000960	XM_019248894.1	104890296	0.966881	2.96822e-07
LNC_000960	XM_010675453.2	104890084	0.959925	7.61026e-07
LNC_000960	XM_019251780.1	104902998	0.957341	1.0355e-06
LNC_000960	XM_010674788.2	104889545	0.959927	7.60824e-07
LNC_000960	XM_010690056.2	104902326	0.950606	2.13075e-06
LNC_000960	XM_010684764.1	104897817	0.973364	1.00969e-07
LNC_000960	XM_010697844.2	104908672	0.958823	8.69941e-07
LNC_000960	XM_010675682.1	104890260	0.960458	7.1241e-07
LNC_000960	XM_010682134.2	104895578	0.95996	7.57728e-07
LNC_000960	XM_010669847.2	104885141	0.979776	2.57589e-08
LNC_000960	XM_010696906.2	104907882	0.987428	2.42152e-09
LNC_000960	XM_010673359.2	104888400	0.963494	4.80239e-07
LNC_000960	XM_010692815.2	104904541	0.977201	4.6693e-08
LNC_000960	XM_010684515.2	104897597	0.95849	9.05126e-07
LNC_000960	XM_010674564.2	104889366	0.985829	4.39525e-09
LNC_000960	XM_010691173.2	104903176	0.952479	1.76176e-06
LNC_000960	XM_010683426.2	104896654	0.962216	5.69189e-07
LNC_000960	XM_010680339.1	104894163	0.962066	5.80447e-07
LNC_000960	XM_010692361.1	104904167	0.981038	1.8701e-08
LNC_000960	XM_010672987.2	104888120	0.96529	3.74284e-07
LNC_000960	XR_002039907.1	104888135	0.954882	1.36473e-06
LNC_000960	XM_010677829.2	104892018	0.956789	1.10325e-06
LNC_000960	XM_010683078.1	104896336	0.951765	1.89595e-06
LNC_000960	XM_010695122.1	104906382	0.955902	1.21941e-06
LNC_000960	XM_010693499.1	104905053	0.967474	2.71446e-07
LNC_000960	XM_019251679.1	104905076	0.964168	4.38043e-07
LNC_000960	XM_010694493.1	104905853	0.960648	6.95653e-07
LNC_000960	XM_019247510.1	104886557	0.988526	1.53643e-09
LNC_000960	XM_010677730.1	104891942	0.975719	6.38165e-08
LNC_000960	XM_010673212.2	104888290	0.975195	7.0948e-08
LNC_000960	XM_010688872.2	104901312	0.972255	1.23592e-07
LNC_000960	XM_010693494.1	104905049	0.978712	3.32206e-08
LNC_000960	XM_010694030.2	104905473	0.954182	1.4723e-06
LNC_000960	XM_019248805.1	109134734	0.954111	1.48356e-06
LNC_000960	XM_010694317.2	104905709	0.986379	3.60897e-09
LNC_000960	XM_010691942.2	104903819	0.960686	6.92351e-07
LNC_000960	XM_010680354.1	104894178	0.972039	1.28422e-07
LNC_000960	XM_010690274.1	104902488	0.972395	1.20529e-07
LNC_000960	XM_010698005.2	104908841	0.960498	7.08814e-07
LNC_000960	XM_010685395.2	104898337	0.961725	6.066e-07
LNC_000960	XM_010681024.2	104894725	0.967512	2.69893e-07
LNC_000960	XM_010691672.2	104903605	0.968039	2.48944e-07
LNC_000960	XM_010696200.2	104907262	0.974129	8.7404e-08
LNC_000960	XM_010674915.2	104889646	0.970747	1.60635e-07
LNC_000960	XM_010678796.1	104892791	0.977449	4.42259e-08
LNC_000960	XM_010677351.2	104891634	0.955624	1.25781e-06
LNC_000960	XM_010675649.2	104890243	0.959473	8.043e-07
LNC_000960	XM_010678212.2	104892316	0.977711	4.17317e-08
LNC_000960	XM_010694814.2	104906097	0.980492	2.15354e-08
LNC_000960	XM_010673353.2	104888395	0.973978	8.99606e-08
LNC_000960	XM_010667546.2	104883093	0.956551	1.13355e-06
LNC_000960	XM_010693045.2	104904694	0.959281	8.23203e-07
LNC_000960	XM_010695632.1	104906816	0.973152	1.05016e-07
LNC_000960	XM_010669253.2	104884575	0.956654	1.12038e-06
LNC_000960	XM_010696953.2	104907923	0.979473	2.77291e-08
LNC_000960	XM_010672412.2	104887704	0.955223	1.31468e-06
LNC_000960	XM_019248429.1	104887993	0.955459	1.281e-06
LNC_000960	XM_010675265.2	104889926	0.980539	2.12762e-08
LNC_000960	XM_010684952.2	104897973	0.951371	1.97335e-06
LNC_000960	XM_010691847.1	104903736	0.984103	7.78603e-09
LNC_000960	XM_010688196.2	104900704	0.95362	1.56328e-06
LNC_000960	XM_010685251.2	104898208	0.957057	1.06998e-06
LNC_000960	XM_010668263.1	104883708	0.952081	1.83571e-06
LNC_000960	XM_010697727.2	104908594	0.973486	9.87103e-08
LNC_000960	XM_019247196.1	104886105	0.958984	8.53279e-07
LNC_000960	XM_010674144.2	104889015	0.981504	1.6528e-08
LNC_000960	XM_010668559.1	104883978	0.994309	4.65534e-11
LNC_000960	XM_019252399.1	104906462	0.969542	1.96145e-07
LNC_000960	XM_010692814.2	104904540	0.98185	1.50466e-08
LNC_000960	XM_010696006.2	104907120	0.96025	7.31049e-07
LNC_000960	XM_010694132.1	104905546	0.982297	1.32942e-08
LNC_000960	XM_010673988.2	104888878	0.953467	1.58884e-06
LNC_000960	XM_010686446.2	104899283	0.962906	5.19644e-07
LNC_000960	XM_010691563.2	104903507	0.952677	1.726e-06
LNC_000960	809482	809482	0.952747	1.71346e-06
LNC_000960	XM_010695846.2	104907000	0.95699	1.07825e-06
LNC_000960	XM_010672765.1	104887974	0.955438	1.28395e-06
LNC_000960	XM_010687831.1	104900415	0.976855	5.03168e-08
LNC_000960	XM_010698110.1	104908940	0.976664	5.24108e-08
LNC_000960	XM_010679965.1	104893827	0.972896	1.10068e-07
LNC_000960	XM_010669685.1	104884977	0.968062	2.48059e-07
LNC_000960	XM_010668090.2	104883549	0.950191	2.22026e-06
LNC_000960	XM_010692427.2	104904230	0.951143	2.01932e-06
LNC_000960	XM_010677000.2	104891321	0.954985	1.34953e-06
LNC_000960	XM_010683850.1	104897041	0.968307	2.38757e-07
LNC_000960	XM_010693147.2	104904773	0.980146	2.34972e-08
LNC_000960	XM_019248304.1	104888191	0.981751	1.54614e-08
LNC_000960	XM_010676344.2	104890758	0.959461	8.05498e-07
LNC_000960	XM_010689499.1	104901874	0.962851	5.23499e-07
LNC_000960	XM_010669272.2	104884590	0.973217	1.03758e-07
LNC_000960	XM_010682012.2	104895489	0.987613	2.24939e-09
LNC_000960	XM_010680290.2	104894119	0.976257	5.70981e-08
LNC_000960	XM_010679017.2	104892990	0.965879	3.43978e-07
LNC_000960	XM_010682620.2	104895972	0.952443	1.76843e-06
LNC_000960	XM_010696362.2	104907430	0.950091	2.24216e-06
LNC_000960	XM_010687741.2	104900337	0.989661	9.14615e-10
LNC_000960	XM_010692015.2	104903884	0.96616	3.30199e-07
LNC_000960	XM_010690418.2	104902594	0.953313	1.61488e-06
LNC_000960	XM_019250645.1	104900396	0.977895	4.00545e-08
LNC_000960	XM_010685047.1	104898042	0.964575	4.13997e-07
LNC_000960	XM_010693046.2	104904694	0.979689	2.63125e-08
LNC_000960	XM_010667973.2	104883445	0.962794	5.27477e-07
LNC_000960	XM_010687418.2	104900081	0.980154	2.34557e-08
LNC_000960	XM_010676718.2	104891069	0.962329	5.60833e-07
LNC_000960	XM_010688500.2	104900963	0.982394	1.29367e-08
LNC_000960	XM_010690092.2	104902346	0.961717	6.07285e-07
LNC_000960	XM_010682010.2	104895487	0.988888	1.30969e-09
LNC_000960	XM_019249687.1	104894149	0.980334	2.24163e-08
LNC_000960	XM_010685871.2	104898769	0.97433	8.40772e-08
LNC_000960	XM_019248532.1	104888362	0.993146	1.17788e-10
LNC_000960	XM_010681430.2	104895032	0.954051	1.49306e-06
LNC_000960	XM_010688502.2	104900965	0.981869	1.49709e-08
LNC_000960	XM_010682631.2	104895972	0.964015	4.47336e-07
LNC_000960	XM_019251248.1	104900687	0.987506	2.34806e-09
LNC_000960	XM_010669472.2	104884776	0.994861	2.79963e-11
LNC_000960	XM_010695662.2	104906835	0.988491	1.55986e-09
LNC_000960	XM_010677548.1	104891796	0.986999	2.86274e-09
LNC_000960	XM_010681474.1	104895067	0.973987	8.97981e-08
LNC_000960	XM_010695542.2	104906744	0.975257	7.00644e-08
LNC_000960	XM_019249232.1	104892321	0.987074	2.78142e-09
LNC_000960	XM_010686085.2	104898945	0.959687	7.8352e-07
LNC_000960	XM_010688060.2	104900597	0.962181	5.71794e-07
LNC_000960	XM_010672764.2	104887973	0.959554	7.96377e-07
LNC_000960	XM_010669875.1	104885173	0.980499	2.1498e-08
LNC_000960	XM_010697517.2	104908398	0.964018	4.47128e-07
LNC_000960	XM_010689721.2	104902059	0.963185	5.00649e-07
LNC_000960	XM_019251164.1	104901010	0.965343	3.71508e-07
LNC_000960	XM_019249386.1	109134979	0.958994	8.52243e-07
LNC_000960	XM_010688403.2	104900873	0.957692	9.94229e-07
LNC_000960	XM_010682772.2	104896078	0.95231	1.79297e-06
LNC_000960	XM_010689560.1	104901933	0.976779	5.11415e-08
LNC_000960	XM_019247180.1	104909084	0.974285	8.48197e-08
LNC_000960	XM_010668453.2	104883884	0.970977	1.54456e-07
LNC_000960	XM_010683326.2	104896564	0.982995	1.08832e-08
LNC_000960	XM_010684724.2	104897778	0.973134	1.05362e-07
LNC_000960	XM_010695540.2	104906744	0.97975	2.59228e-08
LNC_000960	XM_019247110.1	104884776	0.992744	1.56459e-10
LNC_000960	XM_010682596.2	104895947	0.973413	1.00064e-07
LNC_000960	XM_010694299.2	104905689	0.95163	1.92222e-06
LNC_000960	XM_010684858.2	104897892	0.993981	6.16078e-11
LNC_000960	XM_010692491.2	104904284	0.98843	1.6013e-09
LNC_000960	XM_010672452.2	104887729	0.978357	3.60632e-08
LNC_000960	XM_010676222.2	104890653	0.978778	3.27124e-08
LNC_000960	XM_010686903.2	104899672	0.96639	3.19231e-07
LNC_001029	XM_010687229.2	104899937	-0.952612	1.73775e-06
LNC_001029	XM_010697542.2	104908428	0.956898	1.08958e-06
LNC_001029	XM_010676941.2	104891270	0.963683	4.68059e-07
LNC_001029	XM_010677709.1	104891921	0.955044	1.34083e-06
LNC_001029	XM_010685748.2	104898650	0.950954	2.05785e-06
LNC_001029	XM_010692404.2	104904208	0.970264	1.74199e-07
LNC_001029	XM_019251693.1	109136062	0.969098	2.10698e-07
LNC_001029	XM_010673199.2	104888283	0.96711	2.86813e-07
LNC_001029	XM_010676702.2	104891054	0.959099	8.41598e-07
LNC_001325	XM_010685620.2	104898529	0.972483	1.18649e-07
LNC_001325	XM_019247387.1	104883522	0.989684	9.04431e-10
LNC_001325	XM_010685024.2	104898028	0.989684	9.04431e-10
LNC_001325	XM_010695182.2	104906437	0.97903	3.08314e-08
LNC_001325	XM_019250798.1	104898753	0.950205	2.21705e-06
LNC_001325	XM_010681687.2	104895235	0.952581	1.74329e-06
LNC_001325	XR_791401.2	104902917	0.995352	1.69608e-11
LNC_001325	XM_010676902.2	104891240	0.955136	1.32737e-06
LNC_001325	XM_019250173.1	104895600	0.986154	3.91577e-09
LNC_001325	XM_010695528.2	104906732	0.988928	1.28608e-09
LNC_001325	XM_019247742.1	104885223	0.989684	9.04431e-10
LNC_001325	XM_010685351.2	104898297	0.994856	2.81144e-11
LNC_001325	XM_019252545.1	104907118	0.990398	6.32619e-10
LNC_001325	XM_010690650.2	104902750	0.994816	2.92199e-11
LNC_001325	XM_010678681.1	104892693	0.966991	2.92005e-07
LNC_001325	XM_019250938.1	104899680	0.985351	5.18325e-09
LNC_001325	XM_010667768.2	104883279	0.989684	9.04431e-10
LNC_001325	XM_010684866.2	104897900	0.981239	1.77373e-08
LNC_001325	XM_019249581.1	104893220	0.987494	2.3592e-09
LNC_001325	XM_010678757.2	104892762	0.988097	1.84441e-09
LNC_001325	XM_010667725.2	104883240	0.970863	1.57495e-07
LNC_001325	XM_010691483.2	104903448	0.989684	9.04431e-10
LNC_001325	XM_010667446.1	104883006	0.990933	4.75199e-10
LNC_001325	XM_010682056.2	104895518	0.989684	9.04431e-10
LNC_001325	XM_010689855.2	104902161	0.976382	5.56276e-08
LNC_001325	XM_010697926.2	104908775	0.966692	3.05303e-07
LNC_001325	XM_010694411.2	104905777	0.959675	7.84705e-07
LNC_001325	XM_010669032.2	104884391	0.950879	2.07348e-06
LNC_001325	XM_010676701.2	104891054	0.989684	9.04431e-10
LNC_001325	XR_002038755.1	104885084	0.988313	1.68413e-09
LNC_001325	XM_010685362.2	104898306	0.989684	9.04431e-10
LNC_001325	XM_010681615.2	104895181	0.972781	1.12418e-07
LNC_001325	XM_010689752.2	104902086	0.957953	9.64345e-07
LNC_001325	XM_010696145.2	104907248	0.950493	2.15489e-06
LNC_001325	XM_019252121.1	104905115	0.982284	1.33417e-08
LNC_001325	XM_010680320.2	104894143	0.996246	5.8314e-12
LNC_001325	XM_019252706.1	104909073	0.989684	9.04431e-10
LNC_001325	XM_010695585.2	104906783	0.970166	1.77037e-07
LNC_001325	XM_010668636.2	104884046	0.979859	2.52371e-08
LNC_001325	XM_010695761.2	104906928	0.952787	1.70631e-06
LNC_001325	XR_788832.2	104885084	0.982433	1.27937e-08
LNC_001325	XM_010680236.1	104894068	0.954855	1.36881e-06
LNC_001325	XM_010671046.2	104886587	0.968491	2.31983e-07
LNC_001325	XM_019247329.1	104883262	0.993147	1.17671e-10
LNC_001325	XM_010697776.2	104908645	0.972161	1.25676e-07
LNC_001325	XM_010691983.2	104903858	0.992856	1.44789e-10
LNC_001325	XM_010688411.2	104900881	0.987233	2.61502e-09
LNC_001325	XM_010686210.2	104899077	0.990608	5.66432e-10
LNC_001325	XM_010678332.2	104892407	0.97699	4.88802e-08
LNC_001325	XM_010678131.2	104892256	0.989684	9.04431e-10
LNC_001325	XM_010681362.2	104894972	0.976094	5.90808e-08
LNC_001325	XM_010681938.2	104895432	0.996707	3.03447e-12
LNC_001325	XM_010667855.2	104883347	0.969117	2.10083e-07
LNC_001325	XR_002039542.1	104889044	0.985042	5.7504e-09
LNC_001325	XM_019247206.1	109133640	0.978165	3.76873e-08
LNC_001325	XM_010667455.1	104883016	0.968707	2.24228e-07
LNC_001325	XM_010680467.2	104894277	0.99283	1.47487e-10
LNC_001325	XM_019251569.1	104902672	0.978795	3.25877e-08
LNC_001325	XM_010688023.2	104900574	0.989684	9.04431e-10
LNC_001325	XR_790805.2	104898539	0.989684	9.04431e-10
LNC_001325	XM_010679228.2	104893146	0.957982	9.61152e-07
LNC_001325	XM_010672304.2	104887630	0.966451	3.16384e-07
LNC_001325	XM_010685448.2	104898378	0.989684	9.04431e-10
LNC_001325	XM_019250431.1	104897471	0.975263	6.99799e-08
LNC_001325	XM_010692657.2	104904413	0.951461	1.95549e-06
LNC_001325	XM_010672053.2	104887430	0.982347	1.31068e-08
LNC_001325	XM_010693483.1	104905038	0.989684	9.04431e-10
LNC_001325	XM_010667485.2	104883043	0.95584	1.22793e-06
LNC_001325	XM_010696146.2	104907249	0.98641	3.56832e-09
LNC_001325	XM_019251043.1	104900310	0.974661	7.88446e-08
LNC_001325	XM_010675430.1	104890068	0.989684	9.04431e-10
LNC_001325	XM_010682668.2	104896005	0.956356	1.15886e-06
LNC_001325	XM_019250957.1	104899774	0.989684	9.04431e-10
LNC_001325	XM_010674406.2	104889234	0.98721	2.63818e-09
LNC_001325	XM_010667777.2	104883290	0.966529	3.1276e-07
LNC_001325	XM_010681761.2	104895295	0.987606	2.25547e-09
LNC_001325	XM_019251439.1	104902098	0.984719	6.39615e-09
LNC_001325	XM_010672032.2	104887412	0.990454	6.14449e-10
LNC_001325	XM_010671695.2	104887081	0.995071	2.27282e-11
LNC_001325	NM_001303091.1	104904413	0.961427	6.30257e-07
LNC_001325	XM_010670391.2	104885747	0.989684	9.04431e-10
LNC_001325	XM_010682353.2	104895764	0.987381	2.4671e-09
LNC_001325	XM_010696487.2	104907546	0.992913	1.39152e-10
LNC_001325	XM_010698288.2	104909093	0.984649	6.54404e-09
LNC_001325	XM_019249849.1	109135153	0.991195	4.10764e-10
LNC_001325	XM_010671400.1	104886873	0.991104	4.32256e-10
LNC_001325	XM_010680688.2	104894457	0.956791	1.10303e-06
LNC_001325	XM_010677130.2	104891431	0.950153	2.22857e-06
LNC_001325	XM_010677079.2	104891394	0.99125	3.98129e-10
LNC_001325	XM_010679016.2	104892989	0.990104	7.351e-10
LNC_001325	XM_010681586.2	104895152	0.993002	1.30629e-10
LNC_001325	XM_010679319.2	104893220	0.965788	3.48536e-07
LNC_001325	XM_019247421.1	104883628	0.954025	1.49726e-06
LNC_001325	XM_010675225.2	104889888	0.950181	2.22241e-06
LNC_001325	XM_019250397.1	109135365	0.989684	9.04431e-10
LNC_001325	XM_019248517.1	104888298	0.989684	9.04431e-10
LNC_001325	XM_010696410.2	104907475	0.963364	4.88774e-07
LNC_001325	XM_010671850.2	104887250	0.95843	9.11651e-07
LNC_001325	XM_010678017.2	104892178	0.965926	3.41606e-07
LNC_001325	XM_019247252.1	104883006	0.992444	1.91475e-10
LNC_001325	XM_010670997.2	104886547	0.956061	1.19792e-06
LNC_001325	XM_010681528.2	104895110	0.957747	9.87832e-07
LNC_001325	XM_010686811.2	104899597	0.971442	1.42591e-07
LNC_001325	XM_019248237.1	109134480	0.997494	7.74767e-13
LNC_001325	XM_010696250.2	104907336	0.970154	1.77393e-07
LNC_001325	XM_010685271.2	104898224	0.964132	4.40215e-07
LNC_001325	XM_010696140.2	104907244	0.965971	3.39391e-07
LNC_001325	XM_010696249.2	104907336	0.959627	7.89313e-07
LNC_001325	XM_010696863.2	104907853	0.954973	1.35131e-06
LNC_001325	XM_010694617.2	104905955	0.964271	4.3182e-07
LNC_001325	XM_019250662.1	104900474	0.989684	9.04431e-10
LNC_001325	XM_010672587.1	104887836	0.989684	9.04431e-10
LNC_001325	XM_010670835.2	104886378	0.989684	9.04431e-10
LNC_001325	XM_010685590.2	104898501	0.98587	4.3319e-09
LNC_001325	XM_010680799.1	104894541	0.986517	3.43053e-09
LNC_001325	XM_010681613.2	104895181	0.992602	1.72353e-10
LNC_001325	XM_010691982.2	104903858	0.972558	1.17049e-07
LNC_001325	XM_010690494.2	104902641	0.97115	1.49965e-07
LNC_001325	XM_010688158.1	104900667	0.989684	9.04431e-10
LNC_001325	XM_010681758.2	104895293	0.970999	1.53891e-07
LNC_001325	XM_010686909.2	104899678	0.964267	4.32064e-07
LNC_001325	XM_010690857.2	104902917	0.968317	2.38397e-07
LNC_001325	XM_010687561.2	104900192	0.991431	3.58731e-10
LNC_001325	XM_010693969.2	104905423	0.977977	3.93252e-08
LNC_001325	XM_010667582.2	104883129	0.977813	4.07924e-08
LNC_001325	XM_010670611.2	104886062	0.988253	1.72692e-09
LNC_001325	XM_010694542.1	104905888	0.989266	1.10213e-09
LNC_001325	XM_019251347.1	104901675	0.968959	2.15442e-07
LNC_001325	XM_010688190.2	104900698	0.959199	8.31428e-07
LNC_001325	XM_019251650.1	104904168	0.990289	6.69322e-10
LNC_001325	XM_010689393.2	104901779	0.963533	4.77699e-07
LNC_001325	XM_019247546.1	104884221	0.959646	7.87487e-07
LNC_001325	XM_010691823.2	104903717	0.981958	1.46084e-08
LNC_001325	XM_010689523.2	104901900	0.982063	1.41898e-08
LNC_001325	XM_010693484.1	104905039	0.950731	2.10427e-06
LNC_001325	XM_019248664.1	104889210	0.952835	1.69791e-06
LNC_001325	XM_010673889.2	104888802	0.987566	2.29222e-09
LNC_001325	XM_010695963.2	104907090	0.982238	1.35147e-08
LNC_001325	XM_010668837.2	104884223	0.974076	8.82884e-08
LNC_001325	XM_019250703.1	104898193	0.989684	9.04431e-10
LNC_001325	XM_010690242.2	104902452	0.988361	1.64933e-09
LNC_001325	XM_019248145.1	104886991	0.99759	6.37593e-13
LNC_001325	XM_010690652.2	104902751	0.993839	6.9203e-11
LNC_001325	XM_010684236.2	104897376	0.989684	9.04431e-10
LNC_001325	XM_010692954.2	104904641	0.99292	1.3841e-10
LNC_001325	XM_010695034.1	104906297	0.985308	5.26044e-09
LNC_001325	XM_010685350.2	104898294	0.99311	1.20841e-10
LNC_001325	XM_010677886.1	104892069	0.964372	4.25841e-07
LNC_001325	XR_002039100.1	104885222	0.989684	9.04431e-10
LNC_001325	XM_010670392.2	104885770	0.989684	9.04431e-10
LNC_001325	XM_010692367.2	104904173	0.993842	6.90313e-11
LNC_001325	XM_010680369.2	104894191	0.97309	1.06231e-07
LNC_001325	XM_010690653.2	104902752	0.992435	1.92625e-10
LNC_001325	XM_010687061.2	104899793	0.958873	8.64748e-07
LNC_001325	XM_010675070.2	104889768	0.990502	5.99132e-10
LNC_001325	XM_010678663.1	104892674	0.989872	8.25052e-10
LNC_001325	XM_010671107.2	104886634	0.989684	9.04431e-10
LNC_001325	XR_002040873.1	104902702	0.988974	1.26012e-09
LNC_001325	XM_010674419.2	104889245	0.980229	2.30151e-08
LNC_001325	XM_010671682.2	104887095	0.990406	6.30046e-10
LNC_001325	XM_010674952.2	104889676	0.994016	5.98289e-11
LNC_001325	XR_790115.2	104893648	0.984873	6.08088e-09
LNC_001325	XM_010697337.2	104908241	0.97198	1.2977e-07
LNC_001325	XM_010694582.2	104905927	0.987575	2.28402e-09
LNC_001325	XM_010695265.1	104906499	0.994308	4.65993e-11
LNC_001325	XM_010690596.2	104902714	0.95166	1.91623e-06
LNC_001325	XM_010684322.2	104897445	0.96692	2.95093e-07
LNC_001325	XM_010691559.2	104903512	0.989684	9.04431e-10
LNC_001325	XM_010667630.1	104883160	0.979287	2.90045e-08
LNC_001325	XM_010685509.1	104898423	0.979102	3.0312e-08
LNC_001325	XM_010696418.1	104907483	0.997774	4.29269e-13
LNC_001325	XM_010667694.1	104883215	0.991435	3.57777e-10
LNC_001325	XM_010679044.2	104892997	0.992291	2.11695e-10
LNC_001352	XM_010687751.1	104900343	0.953611	1.5647e-06
LNC_001352	XM_010678655.1	104892666	0.982184	1.37194e-08
LNC_001352	XM_010689175.1	104901583	0.997498	7.68356e-13
LNC_001352	XM_010691042.1	104903066	0.956815	1.10007e-06
LNC_001352	XM_019252087.1	104905587	0.957177	1.05531e-06
LNC_001352	XM_010693445.1	104905004	0.95852	9.01998e-07
LNC_001352	XM_019251450.1	104902189	0.958908	8.61093e-07
LNC_001352	XM_010687504.1	104900148	0.995772	1.05589e-11
LNC_001352	XM_010688367.1	104900837	0.988818	1.35097e-09
LNC_001352	XM_010673477.2	104888482	0.950509	2.15146e-06
LNC_001352	XM_010673653.1	104888629	0.977118	4.75469e-08
LNC_001352	XM_010671676.2	104887088	0.99679	2.67158e-12
LNC_001352	XM_010679303.2	104893204	0.955319	1.30088e-06
LNC_001352	XM_010673341.1	104888387	0.987707	2.16564e-09
LNC_001352	XM_019249685.1	104894383	0.953951	1.5092e-06
LNC_001352	XM_019251295.1	109135746	0.96357	4.75359e-07
LNC_001352	XM_010677950.1	104892118	0.95494	1.35608e-06
LNC_001352	XM_010682255.2	104895684	0.986094	4.00068e-09
LNC_001352	XM_010691740.2	104903664	0.962302	5.62817e-07
LNC_001352	XM_010677386.1	104891662	0.981791	1.52902e-08
LNC_001352	XM_019248650.1	104889067	0.969929	1.84106e-07
LNC_001352	XM_010694829.2	104906111	0.950499	2.15355e-06
LNC_001352	XM_010674050.2	104888934	0.960204	7.3519e-07
LNC_001352	XM_010677013.1	104891330	0.957387	1.03005e-06
LNC_001352	XM_010693528.1	104905088	0.985387	5.12013e-09
LNC_001352	XM_010684307.1	104897433	0.968592	2.28333e-07
LNC_001352	XM_010686725.2	104899522	0.966146	3.30868e-07
LNC_001352	XM_010669768.1	104885060	0.997243	1.24913e-12
LNC_001352	XM_010676230.2	104890658	0.984671	6.49657e-09
LNC_001352	XM_010675333.2	104889981	0.960696	6.91471e-07
LNC_001352	XM_010677973.1	104892137	0.955436	1.28422e-06
LNC_001352	XM_010693866.2	104905350	0.954509	1.42122e-06
LNC_001352	XM_019249498.1	109134995	0.962356	5.58868e-07
LNC_001352	XM_010689844.2	104902149	0.966548	3.11871e-07
LNC_001352	XM_010693526.1	104905085	0.975934	6.1062e-08
LNC_001352	XM_010695200.2	104906451	0.992692	1.62121e-10
LNC_001352	XM_010677851.2	104892039	0.973238	1.03357e-07
LNC_001352	XM_010674195.1	104889055	0.98566	4.66176e-09
LNC_001352	XM_019251113.1	104900658	0.950888	2.07149e-06
LNC_001352	XM_010697417.1	104908324	0.957575	1.00781e-06
LNC_001352	XM_010669611.1	104884909	0.995317	1.75989e-11
LNC_001352	XM_010686010.2	104898878	0.989924	8.04141e-10
LNC_001352	XM_010677045.2	104891360	0.951995	1.85186e-06
LNC_001352	XM_010698038.2	104908870	0.962672	5.36078e-07
LNC_001352	XM_010695618.2	104906803	0.992705	1.6074e-10
LNC_001352	XM_010667754.1	104883266	0.97517	7.12937e-08
LNC_001352	XM_019248382.1	104889124	0.987917	1.98739e-09
LNC_001352	XM_010683432.2	104896641	0.963752	4.6369e-07
LNC_001352	XM_010697516.2	104908396	0.964499	4.18402e-07
LNC_001352	XM_010678841.2	104892832	0.954259	1.46003e-06
LNC_001352	XM_010670151.2	104885461	0.969627	1.93468e-07
LNC_001352	XM_010680220.1	104894052	0.96436	4.26531e-07
LNC_001352	XM_010672179.2	104887526	0.988191	1.77319e-09
LNC_001352	XM_019249402.1	104892136	0.958107	9.47121e-07
LNC_001352	XM_019249458.1	104892452	0.953385	1.60257e-06
LNC_001352	XM_010669198.2	104884524	0.972361	1.21273e-07
LNC_001352	XM_010671020.2	104886566	0.951526	1.94264e-06
LNC_001352	XM_019248190.1	104887465	0.959635	7.88541e-07
LNC_001352	XM_010678672.2	104892681	0.981431	1.6856e-08
LNC_001352	XM_010689874.2	104902171	0.960263	7.29826e-07
LNC_001352	XM_019251250.1	109135719	0.957391	1.02954e-06
LNC_001352	XM_010691136.2	104903130	0.952812	1.70189e-06
LNC_001352	XM_010692338.1	104904147	0.969728	1.90296e-07
LNC_001352	XM_010673299.2	104888362	0.960685	6.9242e-07
LNC_001352	XM_010674544.1	104889350	0.975637	6.48878e-08
LNC_001352	XM_010667746.1	104883255	0.950796	2.09071e-06
LNC_001352	XM_010693637.2	104905186	0.984762	6.30681e-09
LNC_001352	XM_010686860.2	104899632	0.97577	6.31513e-08
LNC_001352	XM_010693407.2	104904972	0.988241	1.73581e-09
LNC_001352	XM_010682186.2	104895625	0.961179	6.50555e-07
LNC_001352	XM_010680957.2	104894664	0.957442	1.02357e-06
LNC_001422	XM_019249327.1	104895780	0.971821	1.3346e-07
LNC_001422	XM_010672702.2	104887918	0.989347	1.06152e-09
LNC_001422	XM_019247563.1	104884291	0.989347	1.06152e-09
LNC_001422	XR_788538.2	104883288	0.989347	1.06152e-09
LNC_001422	XM_010685314.2	104898262	0.989347	1.06152e-09
LNC_001422	XM_010692564.1	104904343	0.953152	1.64247e-06
LNC_001422	XM_010687027.2	104899766	0.958452	9.09282e-07
LNC_001422	XM_010670923.2	104886476	0.965136	3.82572e-07
LNC_001422	XM_010682120.1	104895570	0.954897	1.36259e-06
LNC_001422	XM_019248887.1	104890249	0.989347	1.06152e-09
LNC_001422	XM_010677412.2	104891683	0.984189	7.57848e-09
LNC_001422	XM_010689680.2	104902027	0.989347	1.06152e-09
LNC_001422	XM_010689053.2	104901465	0.986524	3.42165e-09
LNC_001422	XM_010675397.1	104890039	0.985122	5.59965e-09
LNC_001422	XM_019251263.1	109135724	0.989347	1.06152e-09
LNC_001422	XM_010671361.2	104886836	0.988682	1.43527e-09
LNC_001422	XR_002039110.1	104885222	0.980333	2.24195e-08
LNC_001422	XM_019251471.1	104902292	0.995112	2.1805e-11
LNC_001422	XM_010696063.2	104907173	0.990698	5.39971e-10
LNC_001422	XM_010691067.2	104903082	0.967189	2.83442e-07
LNC_001422	XM_010690379.2	104902567	0.99107	4.4061e-10
LNC_001422	XM_019248081.1	104887747	0.974545	8.06534e-08
LNC_001422	XM_019247670.1	104884752	0.989347	1.06152e-09
LNC_001422	XM_019251630.1	104903980	0.970524	1.66771e-07
LNC_001422	XM_010679522.2	104893415	0.981007	1.88563e-08
LNC_001422	XM_019251134.1	104900754	0.989347	1.06152e-09
LNC_001422	XM_010691744.2	104903667	0.961603	6.16212e-07
LNC_001422	XM_010689057.2	104901469	0.971451	1.42381e-07
LNC_001422	XM_019250407.1	104897377	0.989347	1.06152e-09
LNC_001422	XM_019249200.1	104895048	0.983382	9.70813e-09
LNC_001422	XM_019250142.1	104895412	0.973526	9.7967e-08
LNC_001422	XM_019251098.1	104900560	0.989347	1.06152e-09
LNC_001422	XM_010674319.2	104889163	0.989347	1.06152e-09
LNC_001422	XM_010693814.2	104905320	0.989347	1.06152e-09
LNC_001422	XM_010675387.1	104890028	0.989552	9.63269e-10
LNC_001422	XM_010696379.1	104907447	0.989347	1.06152e-09
LNC_001422	XR_002040535.1	104900224	0.952617	1.73682e-06
LNC_001422	XR_002039590.1	104889845	0.989347	1.06152e-09
LNC_001422	XM_019247130.1	104908877	0.980079	2.38971e-08
LNC_001422	XM_010687283.2	104899980	0.989448	1.01219e-09
LNC_001422	XM_019249144.1	109134802	0.963067	5.08603e-07
LNC_001422	XM_010697587.1	104908469	0.966106	3.32768e-07
LNC_001422	XM_010691745.2	104903667	0.971926	1.31025e-07
LNC_001422	XM_010695461.2	104906675	0.989347	1.06152e-09
LNC_001422	XM_019247286.1	104883140	0.989347	1.06152e-09
LNC_001422	XM_010669946.2	104885243	0.955663	1.25232e-06
LNC_001422	XM_010679360.1	104893255	0.989347	1.06152e-09
LNC_001422	XM_010668065.1	104883523	0.989347	1.06152e-09
LNC_001422	XM_010693248.2	104904850	0.989347	1.06152e-09
LNC_001422	XM_019251125.1	104900703	0.989347	1.06152e-09
LNC_001422	XM_010670008.1	104885314	0.989347	1.06152e-09
LNC_001422	XR_002040725.1	104902136	0.981821	1.5168e-08
LNC_001422	XM_019252038.1	104904458	0.989347	1.06152e-09
LNC_001422	XM_010688019.2	104900573	0.968928	2.16502e-07
LNC_001422	XM_010683893.2	104897077	0.989339	1.06545e-09
LNC_001422	XR_002040912.1	104903443	0.989347	1.06152e-09
LNC_001422	XM_019250781.1	104898567	0.989347	1.06152e-09
LNC_001422	XM_019250740.1	104898312	0.989347	1.06152e-09
LNC_001422	XM_019249526.1	104892853	0.968192	2.43099e-07
LNC_001422	XM_019250206.1	104895814	0.989347	1.06152e-09
LNC_001422	XR_002038704.1	104883288	0.989347	1.06152e-09
LNC_001422	XM_010697113.2	104908057	0.989347	1.06152e-09
LNC_001422	XM_010696048.1	104907160	0.985956	4.20268e-09
LNC_001422	XM_010694863.1	104906148	0.989347	1.06152e-09
LNC_001422	XM_019249490.1	104892762	0.979764	2.58335e-08
LNC_001422	XM_019247422.1	109133717	0.982903	1.11809e-08
LNC_001422	XM_010683891.2	104897077	0.989347	1.06152e-09
LNC_001422	XM_010672701.2	104887918	0.981946	1.46537e-08
LNC_001422	XM_019251598.1	109135993	0.989347	1.06152e-09
LNC_001422	XM_010684978.2	104897991	0.986464	3.49895e-09
LNC_001422	XM_010679674.2	104893556	0.98786	2.03449e-09
LNC_001422	XM_019249788.1	104894560	0.956186	1.18121e-06
LNC_001422	XM_019247872.1	109134146	0.989347	1.06152e-09
LNC_001422	XM_010669817.2	104885108	0.989347	1.06152e-09
LNC_001422	XM_019247030.1	104908337	0.989347	1.06152e-09
LNC_001422	XR_002040192.1	104895853	0.987822	2.06662e-09
LNC_001422	XR_002039598.1	104889845	0.989347	1.06152e-09
LNC_001422	XM_019251419.1	104902032	0.97898	3.11966e-08
LNC_001422	XM_010690006.2	104902284	0.993734	7.52496e-11
LNC_001422	XM_010672296.1	104887624	0.981393	1.70243e-08
LNC_001422	XM_010676641.2	104891007	0.989347	1.06152e-09
LNC_001422	XM_010696841.2	104907836	0.969635	1.93196e-07
LNC_001422	XM_010698174.2	104908999	0.951552	1.93743e-06
LNC_001422	XM_010685986.2	104898859	0.989253	1.10903e-09
LNC_001422	XM_019247297.1	104883180	0.989347	1.06152e-09
LNC_001422	XM_019252196.1	104906572	0.971907	1.31467e-07
LNC_001422	XM_019251245.1	104896917	0.956328	1.16244e-06
LNC_001422	XM_010695881.1	104907033	0.988719	1.41191e-09
LNC_001422	XM_019247888.1	104886318	0.989347	1.06152e-09
LNC_001422	XM_010678129.2	104892256	0.998286	1.1604e-13
LNC_001559	XM_010695874.2	104907026	0.959553	7.96497e-07
LNC_001559	XM_010683217.2	104896236	0.954344	1.44682e-06
LNC_001559	XM_010693620.2	104905170	0.952133	1.82594e-06
LNC_001559	XM_010670918.2	104886469	0.976917	4.96467e-08
LNC_001559	XM_019249155.1	104891708	0.95474	1.38598e-06
LNC_001559	XM_010682195.2	104895634	0.962337	5.60263e-07
LNC_001559	XM_010672112.1	104887482	0.990979	4.63304e-10
LNC_001559	XM_010684890.2	104897922	0.96513	3.829e-07
LNC_001559	XM_010679560.2	104893454	0.989351	1.0596e-09
LNC_001559	XM_010678400.2	104892458	0.958412	9.1361e-07
LNC_001559	XM_010695529.2	104906733	0.970734	1.60965e-07
LNC_001559	XM_010692404.2	104904208	0.967732	2.60975e-07
LNC_001559	XM_010684891.2	104897923	0.983795	8.56395e-09
LNC_001559	XM_010681952.2	104895442	0.984113	7.76146e-09
LNC_001559	XM_010690314.2	104902519	0.963986	4.49103e-07
LNC_001559	XM_010681971.2	104895456	0.966779	3.01377e-07
LNC_001559	XM_019251675.1	109136051	0.961467	6.27057e-07
LNC_001559	XM_010691967.2	104903841	0.95047	2.15965e-06
LNC_001559	XM_010684942.2	104897964	0.956965	1.08126e-06
LNC_001559	XM_010680658.2	104894433	0.95786	9.74943e-07
LNC_001559	XM_010689248.2	104901655	0.950122	2.23544e-06
LNC_001559	XM_010681972.2	104895457	0.974796	7.67861e-08
LNC_001559	XM_010695773.1	104906937	0.969001	2.13986e-07
LNC_001559	XM_010693527.1	104905086	0.978155	3.77695e-08
LNC_001559	XM_010667752.1	104883264	0.974353	8.37022e-08
LNC_001559	XM_010680186.2	104894028	0.951742	1.90037e-06
LNC_001559	XM_010687229.2	104899937	-0.954999	1.3474e-06
LNC_001559	XM_010686793.2	104899578	0.963553	4.76413e-07
LNC_001559	XM_010691963.2	104903837	0.964715	4.05979e-07
LNC_001559	XM_010686924.2	104899686	0.965996	3.38164e-07
LNC_001559	XM_010678232.2	104892332	0.954625	1.40352e-06
LNC_001559	XM_010688544.2	104901001	0.978411	3.56186e-08
LNC_001559	XM_010694174.2	104905585	0.96089	6.74756e-07
LNC_001559	XM_010677719.1	104891931	0.987025	2.83394e-09
LNC_001559	XM_010685463.2	104898385	0.951767	1.89561e-06
LNC_001559	XM_010697609.2	104908490	0.981794	1.52775e-08
LNC_001559	XM_010672279.2	104887356	0.967521	2.69516e-07
LNC_001559	NM_001303090.1	104904412	0.970637	1.63647e-07
LNC_001559	XM_010676941.2	104891270	0.988531	1.53328e-09
LNC_001559	XM_010673680.2	104888656	0.964612	4.11856e-07
LNC_001559	XM_010673679.2	104888655	0.955863	1.2247e-06
LNC_001559	XM_010692699.2	104904451	0.968527	2.30677e-07
LNC_001559	XM_010671847.2	104887246	0.960114	7.43506e-07
LNC_001559	XM_010697542.2	104908428	0.982097	1.4058e-08
LNC_001559	XM_010667885.2	104883375	0.98202	1.43599e-08
LNC_001591	XM_010685918.1	104898811	0.95739	1.02969e-06
LNC_001591	XM_010676938.2	104891267	0.952628	1.7348e-06
LNC_001962	XM_010677716.1	104891928	0.975818	6.2533e-08
LNC_001962	XM_010673680.2	104888656	0.971669	1.37068e-07
LNC_001962	XM_010691882.1	104903771	0.975809	6.26539e-08
LNC_001962	XM_010697477.2	104908362	0.968812	2.20527e-07
LNC_001962	XM_010682116.1	104895568	0.972772	1.1259e-07
LNC_001962	XM_010672112.1	104887482	0.961495	6.24834e-07
LNC_001962	XM_010682410.1	104895799	0.979992	2.4422e-08
LNC_001962	XM_010683473.2	104896701	0.96007	7.47552e-07
LNC_001962	XM_010677711.1	104891923	0.955435	1.28431e-06
LNC_001962	XM_010679560.2	104893454	0.960761	6.85828e-07
LNC_001962	XM_019249894.1	104896295	0.97012	1.78414e-07
[truncated: 18,734 more rows]

## Sheet: Table S6
Supplementary Table 6 Trans-target DEGs of LN-responsive lncRNAs in plant hormone signal transduction pathways
[truncated: 67 more rows]

[truncated: 1 more sheets: Table S7]
